# Supplementary material for: SMAD4 depletion contributes to endocrine resistance by integrating ER and ERBB signaling in HR + HER2− breast cancer
Source: Cell Death Dis. 2024 Jun 24;15(6):444. doi: 10.1038/s41419-024-06838-9 (PMC11196642; doi:10.1038/s41419-024-06838-9)
Supplement: Supplementary file 3 — Supplementary Table 1 [file 41419_2024_6838_MOESM3_ESM.xlsx]

## Sheet: Supplementary Table 1
Supplementary Table 1. Differentially enriched genes in CRISPR screening
SYMBOL	DMSO	Tamoxifen	Control	Treatment	Diff	Rank
RPS12	0.0257262	-0.28733	0.0257262	-0.28733	-0.313056	5002
TTC3	0.9060279588356237	0.15761204116437633	0.9060279588356237	0.15761204116437633	-0.748416	1429
FUT2	-0.471033	0.14772252630114577	-0.471033	0.14772252630114577	0.6187550526022916	16699
KRT85	0.6476611504843781	0.5683188495156218	0.6476611504843781	0.5683188495156218	-0.0793423	8326
BAALC	0.00177725	-1.06998	0.00177725	-1.06998	-1.07175	545
PCDH18	-0.463867	-0.314583	-0.463867	-0.314583	0.14928357237070605	11860
SLX4IP	-0.197989	-0.191961	-0.197989	-0.191961	0.00602823	9663
ISCA1	-1.26001	-0.544749	-1.26001	-0.544749	0.7152618072265591	17232
SRGAP1	0.027907481263136923	0.23839851873686307	0.027907481263136923	0.23839851873686307	0.21049103747372616	12670
PSORS1C1	0.017187616228594414	0.1720733837714056	0.017187616228594414	0.1720733837714056	0.1548857675428112	11925
MAP2K5	-0.0830499	-0.36134	-0.0830499	-0.36134	-0.27829	5391
HTRA3	-0.0132873	-0.426262	-0.0132873	-0.426262	-0.412974	3874
TMEM150B	-0.390977	-0.634413	-0.390977	-0.634413	-0.243437	5890
GBP2	-0.157137	-0.0465799	-0.157137	-0.0465799	0.11055739183485451	11304
KRT3	0.23727207231044445	-0.853922	0.23727207231044445	-0.853922	-1.09119	520
LMO2	0.0871861	0.22965089007061784	0.0871861	0.22965089007061784	0.1424647801412357	11756
FAM71E1	-0.569967	-0.835243	-0.569967	-0.835243	-0.265275	5583
GTF2H4	0.016463627165298485	-0.645633	0.016463627165298485	-0.645633	-0.662096	1893
TOMM20	-0.771841	-0.879519	-0.771841	-0.879519	-0.107678	7882
DROSHA	-1.6917	-0.340846	-1.6917	-0.340846	1.3508589130934996	18715
RAD51C	-0.0955251	0.37009509716765754	-0.0955251	0.37009509716765754	0.4656201943353151	15539
APOBEC3A	0.83749	-0.030848	0.83749	-0.030848	-0.868338	972
PCED1B	-0.538534	-0.533996	-0.538534	-0.533996	0.00453871	9642
ZNF177	0.2116133699581041	-0.421933	0.2116133699581041	-0.421933	-0.633547	2082
C1QTNF1	-0.0558675	-0.557092	-0.0558675	-0.557092	-0.501225	3057
CXCR1	-0.307202	0.13565169317623135	-0.307202	0.13565169317623135	0.44285338635246274	15375
ASPDH	-0.624423	-0.304527	-0.624423	-0.304527	0.31989640303243955	14040
ADCK1	-0.337823	0.15527266757331973	-0.337823	0.15527266757331973	0.4930953351466394	15783
ACIN1	-0.318999	-0.303451	-0.318999	-0.303451	0.015547051697582082	9805
UNC119	0.0400115	-0.365253	0.0400115	-0.365253	-0.405265	3939
RNASE13	-0.542653	0.8905128018414392	-0.542653	0.8905128018414392	1.4331656036828786	18791
CUX1	-0.0329548	-0.127998	-0.0329548	-0.127998	-0.0950433	8080
EXT1	-0.357937	-1.12057	-0.357937	-1.12057	-0.762636	1354
GAGE2B	0.23868891045108254	-0.945199	0.23868891045108254	-0.945199	-1.18389	392
NSUN3	-0.503768	0.0794178	-0.503768	0.0794178	0.5831855574281328	16444
LCLAT1	-0.368082	-0.427958	-0.368082	-0.427958	-0.0598765	8636
KRTAP24-1	0.0665017	-0.315496	0.0665017	-0.315496	-0.381997	4163
C12orf77	-0.128276	-0.0117711	-0.128276	-0.0117711	0.11650487857776277	11376
YME1L1	-0.0282052	0.1521811550477727	-0.0282052	0.1521811550477727	0.1803863100955454	12279
MAPRE1	-1.14337	-0.564652	-1.14337	-0.564652	0.5787167029056678	16412
RNF166	-0.13704	0.3125796914047969	-0.13704	0.3125796914047969	0.44961938280959385	15432
TMEM80	0.3247588048996556	0.1308311951003444	0.3247588048996556	0.1308311951003444	-0.193928	6592
DDX5	-0.031337	0.019059993403342905	-0.031337	0.019059993403342905	0.050396986806685806	10382
HSPB3	0.3613543120180743	0.40092568798192574	0.3613543120180743	0.40092568798192574	0.0395714	10222
DCUN1D4	0.208226	0.6253539433434719	0.208226	0.6253539433434719	0.41712788668694395	15134
SEC24B	-0.055672	-0.0455424	-0.055672	-0.0455424	0.010129588502330075	9718
WDR4	-0.145319	-0.627761	-0.145319	-0.627761	-0.482442	3218
PRR25	0.29119269398432934	-0.322073	0.29119269398432934	-0.322073	-0.613265	2211
C20orf144	0.3470478509426277	0.6792321490573724	0.3470478509426277	0.6792321490573724	0.3321842981147447	14175
FBXO21	-0.154007	-0.11881	-0.154007	-0.11881	0.0351966	10151
DGAT1	-0.247991	0.11213114097395556	-0.247991	0.11213114097395556	0.3601222819479111	14518
CHM	-0.387079	0.2873693572192907	-0.387079	0.2873693572192907	0.6744487144385813	17011
RPS3A	-2.07453	-0.380163	-2.07453	-0.380163	1.6943649951086424	18934
MYZAP	-0.0224221	0.11063307929532619	-0.0224221	0.11063307929532619	0.13305515859065237	11626
VTA1	-0.945413	-0.808247	-0.945413	-0.808247	0.13716564258616726	11677
WDR41	-0.783829	-0.497301	-0.783829	-0.497301	0.28652732672993203	13641
CENPBD1	-0.142327	-0.517143	-0.142327	-0.517143	-0.374815	4254
OR6C3	-0.597786	-0.862254	-0.597786	-0.862254	-0.264467	5599
GPR137	0.10129928995395243	-0.920995	0.10129928995395243	-0.920995	-1.02229	633
TYMP	-0.0399632	-0.137412	-0.0399632	-0.137412	-0.0974486	8042
SPARCL1	-0.920258	0.013988182773700508	-0.920258	0.013988182773700508	0.9342463655474009	18020
SMCO3	0.7515173989810974	0.8033726010189026	0.7515173989810974	0.8033726010189026	0.0518552	10403
ITK	0.8790480956040021	-0.941588	0.8790480956040021	-0.941588	-1.82064	78
CCER2	0.2632031470361583	-0.759593	0.2632031470361583	-0.759593	-1.0228	632
GPHB5	0.2186056790686883	0.3233643209313117	0.2186056790686883	0.3233643209313117	0.10475864186262338	11210
WSCD2	0.2636283217817573	0.4980316782182427	0.2636283217817573	0.4980316782182427	0.23440335643648536	12970
WTH3DI	0.00229091	-0.134913	0.00229091	-0.134913	-0.137204	7421
HNRNPH2	0.3710263688057102	-0.500746	0.3710263688057102	-0.500746	-0.871773	966
MBD5	-0.326517	0.1954265410944659	-0.326517	0.1954265410944659	0.5219430821889318	16009
PSME4	-1.06938	0.0847721	-1.06938	0.0847721	1.1541541752649283	18474
GAGE2A	-0.648912	-0.345628	-0.648912	-0.345628	0.30328330561995637	13856
TMEM133	-1.16433	-0.55773	-1.16433	-0.55773	0.606601	16613
PRSS45	-0.112666	-0.175844	-0.112666	-0.175844	-0.0631788	8581
KIAA1614	0.0934497	0.7752913450753441	0.0934497	0.7752913450753441	0.6818416901506883	17060
RAB24	-0.13877	0.06089	-0.13877	0.06089	0.19966002626677157	12523
B3GNT9	-0.0586981	0.3645880762196265	-0.0586981	0.3645880762196265	0.42328615243925305	15197
HRH2	-0.0172518	-0.131511	-0.0172518	-0.131511	-0.114259	7770
ADRA2A	-0.0154387	-0.163661	-0.0154387	-0.163661	-0.148223	7256
KPNA4	-0.169122	0.3960223237893432	-0.169122	0.3960223237893432	0.5651446475786863	16311
ICA1	0.25911	0.15444	0.25911	0.15444	-0.10467	7922
ZNF713	-0.673682	-0.306348	-0.673682	-0.306348	0.36733497499531137	14610
FAM118A	0.8985131500300022	0.4720168499699978	0.8985131500300022	0.4720168499699978	-0.426496	3730
OGDH	-0.923206	-0.216164	-0.923206	-0.216164	0.707041	17190
NRBP2	-1.11081	0.38361165730578106	-1.11081	0.38361165730578106	1.4944233146115622	18844
PGF	-0.122996	-0.316914	-0.122996	-0.316914	-0.193917	6593
NECAB2	-0.518316	0.22703598163062683	-0.518316	0.22703598163062683	0.7453519632612535	17366
PRPS1L1	0.3230267405963445	-0.194257	0.3230267405963445	-0.194257	-0.517283	2937
EPSTI1	-0.18268	-1.64416	-0.18268	-1.64416	-1.46148	185
PUF60	0.0871697	-0.439639	0.0871697	-0.439639	-0.526808	2858
NUTM2G	0.014564876711989312	0.0414071	0.014564876711989312	0.0414071	0.0268422	9994
ZNF277	-0.327038	-0.0530756	-0.327038	-0.0530756	0.27396197328970173	13499
KLK5	0.0694767	0.7696143480155139	0.0694767	0.7696143480155139	0.7001376960310277	17156
PCDHB10	-0.606146	-0.149455	-0.606146	-0.149455	0.4566901130349068	15483
MAT2B	-0.377258	0.0717877	-0.377258	0.0717877	0.44904543305420075	15426
DMRTC1	-0.110641	-0.804679	-0.110641	-0.804679	-0.694037	1708
FAR2	0.0711985	-1.19893	0.0711985	-1.19893	-1.27012	316
SPECC1L	-0.0856391	-0.13543	-0.0856391	-0.13543	-0.0497908	8798
ARHGEF6	0.3289780625228905	-0.167818	0.3289780625228905	-0.167818	-0.496796	3097
SLC12A6	-0.245655	-0.143133	-0.245655	-0.143133	0.10252105981470444	11174
CLDN16	0.2643024144918199	0.1468475855081801	0.2643024144918199	0.1468475855081801	-0.117455	7721
PCBP2	-0.975706	0.1900362630694719	-0.975706	0.1900362630694719	1.1657425261389438	18488
RBMX2	-0.214314	-0.384956	-0.214314	-0.384956	-0.170642	6913
PCGF3	-0.0968085	-0.115813	-0.0968085	-0.115813	-0.0190049	9279
OR6T1	0.2342209347463246	-0.0511736	0.2342209347463246	-0.0511736	-0.285395	5318
TNFRSF21	-0.327313	-0.533677	-0.327313	-0.533677	-0.206364	6405
LCE4A	-0.0491146	0.6095466398834443	-0.0491146	0.6095466398834443	0.6586612797668885	16943
CNTN6	0.0853856	-0.436087	0.0853856	-0.436087	-0.521472	2904
ALG3	-0.0977632	-0.312147	-0.0977632	-0.312147	-0.214384	6301
ANG	0.40035534111429566	0.5103446588857043	0.40035534111429566	0.5103446588857043	0.10998931777140869	11296
HIST1H4C	0.00706248	-0.424575	0.00706248	-0.424575	-0.431638	3676
KCNH2	-0.404443	-0.227627	-0.404443	-0.227627	0.1768161363727932	12226
OR2G2	0.22736558601950327	0.6081044139804967	0.22736558601950327	0.6081044139804967	0.38073882796099345	14760
RIT1	-0.278082	-0.362328	-0.278082	-0.362328	-0.0842459	8250
FAM49A	-0.394788	0.037478455618387196	-0.394788	0.037478455618387196	0.43226691123677435	15281
RACGAP1	-0.700411	-0.326259	-0.700411	-0.326259	0.37415211498946327	14684
FDX1L	-1.78004	-1.33419	-1.78004	-1.33419	0.44584776375905655	15395
ARHGAP42	0.021441332284782594	-0.837876	0.021441332284782594	-0.837876	-0.859318	1002
BLK	0.00272515	-0.0163151	0.00272515	-0.0163151	-0.0190403	9278
STYXL1	-0.359551	-0.0805311	-0.359551	-0.0805311	0.27901977304930925	13566
TG	-0.301338	-0.665222	-0.301338	-0.665222	-0.363885	4381
GLIPR1L2	-0.982975	-0.550745	-0.982975	-0.550745	0.43223	15280
NDUFAF3	-0.550321	-1.19659	-0.550321	-1.19659	-0.646269	1979
LCN10	-0.199954	-0.570316	-0.199954	-0.570316	-0.370361	4311
OR10G7	-0.0896197	-0.47841	-0.0896197	-0.47841	-0.388791	4098
ADAM20	0.1497284368288413	-0.419948	0.1497284368288413	-0.419948	-0.569677	2518
TAT	0.4652785811837249	0.3349014188162751	0.4652785811837249	0.3349014188162751	-0.130377	7520
DMRT2	0.7061875906424155	0.22649240935758438	0.7061875906424155	0.22649240935758438	-0.479695	3242
OXLD1	-0.476159	0.0092276	-0.476159	0.0092276	0.4853862035092456	15717
FAM209A	0.081142	-0.58141	0.081142	-0.58141	-0.662552	1887
DPYD	1.1230364118905711	0.45876358810942897	1.1230364118905711	0.45876358810942897	-0.664273	1873
CHCHD6	-0.066126	-0.584014	-0.066126	-0.584014	-0.517888	2933
GIMD1	0.5731294524401755	-0.282979	0.5731294524401755	-0.282979	-0.856109	1019
KIAA1161	0.3277517193522501	0.3324582806477499	0.3277517193522501	0.3324582806477499	0.00470656	9644
DHRS4L1	0.0416937	-0.292241	0.0416937	-0.292241	-0.333934	4735
ACOXL	0.10794114507037207	-0.253437	0.10794114507037207	-0.253437	-0.361378	4414
GXYLT2	0.1751367834752145	0.00735122	0.1751367834752145	0.00735122	-0.167786	6956
EVPLL	0.5931723299952849	0.16632767000471513	0.5931723299952849	0.16632767000471513	-0.426845	3727
SLC26A3	-0.0551808	0.034448796788486995	-0.0551808	0.034448796788486995	0.0896296	10979
GMIP	-0.0870972	-0.229483	-0.0870972	-0.229483	-0.142386	7340
TRHDE	-0.170927	-0.512673	-0.170927	-0.512673	-0.341746	4641
GPR63	0.6537832283113332	0.6856767716886668	0.6537832283113332	0.6856767716886668	0.0318935	10093
KRAS	0.6714698196796474	0.0247142	0.6714698196796474	0.0247142	-0.646756	1977
TRAPPC12	0.34327370867070833	0.14005629132929165	0.34327370867070833	0.14005629132929165	-0.203217	6453
IL9R	0.00179505	0.3999999538030744	0.00179505	0.3999999538030744	0.3982049076061488	14931
TRAF3IP1	-0.0189174	-0.518535	-0.0189174	-0.518535	-0.499617	3071
RNF123	0.6751737461285223	0.5282262538714777	0.6751737461285223	0.5282262538714777	-0.146947	7276
NRARP	-0.425653	0.0817633	-0.425653	0.0817633	0.507417	15902
PARP12	-0.271072	-1.21747	-0.271072	-1.21747	-0.946397	776
NPSR1	-0.103676	-0.743884	-0.103676	-0.743884	-0.640209	2032
TK2	-0.397109	-0.837921	-0.397109	-0.837921	-0.440812	3589
TMEM63B	-0.105444	-0.342116	-0.105444	-0.342116	-0.236672	5998
TRIM55	0.7079252463671319	0.7315347536328681	0.7079252463671319	0.7315347536328681	0.023609507265736185	9933
KCNMB3	0.42092742866366645	0.22212257133633356	0.42092742866366645	0.22212257133633356	-0.198805	6521
BPIFC	-0.330141	-0.652809	-0.330141	-0.652809	-0.322668	4868
SH3TC1	0.5704610561704907	-0.179431	0.5704610561704907	-0.179431	-0.749892	1420
C5orf28	-1.12837	-0.81455	-1.12837	-0.81455	0.3138192412030757	13964
AGMAT	0.00751497	0.8091180313168629	0.00751497	0.8091180313168629	0.8016030626337257	17591
AQP12B	0.0899749	-0.0756759	0.0899749	-0.0756759	-0.165651	6988
PILRB	-0.133307	0.4443666145131357	-0.133307	0.4443666145131357	0.5776732290262714	16406
ARL2BP	0.27699778454621715	0.12717221545378288	0.27699778454621715	0.12717221545378288	-0.149826	7233
CKS1B	-0.0193695	0.35678446436413863	-0.0193695	0.35678446436413863	0.3761539287282773	14706
IFT122	0.23689320774672837	0.0954568	0.23689320774672837	0.0954568	-0.141436	7360
SHF	0.1742834441029672	-0.246713	0.1742834441029672	-0.246713	-0.420997	3791
HDGFL1	-0.102438	-0.0285912	-0.102438	-0.0285912	0.0738465	10750
AGPAT1	0.51206	-0.8084	0.51206	-0.8084	-1.32046	276
SLC38A11	-0.0149879	-0.222038	-0.0149879	-0.222038	-0.20705	6397
UBA3	-0.462553	-1.45871	-0.462553	-1.45871	-0.996155	673
FABP12	0.45308761893721133	0.32438238106278866	0.45308761893721133	0.32438238106278866	-0.128705	7544
RBFOX3	-0.0345046	0.4081555836078404	-0.0345046	0.4081555836078404	0.44266016721568074	15372
TATDN3	-0.231832	-0.191458	-0.231832	-0.191458	0.040373035613596564	10238
HIST1H2BD	-0.93809	-0.32625	-0.93809	-0.32625	0.6118402345347447	16652
PTP4A1	-0.19114	0.0562201	-0.19114	0.0562201	0.2473601550081101	13168
SLC6A18	0.0437988	0.4280712522585622	0.0437988	0.4280712522585622	0.38427240451712436	14784
INHBE	-0.412914	-0.0626674	-0.412914	-0.0626674	0.35024639049956763	14397
PPP2R1B	0.23629219311917882	0.5649578068808212	0.23629219311917882	0.5649578068808212	0.3286656137616424	14133
CSAG1	0.8988933352608326	0.23665666473916736	0.8988933352608326	0.23665666473916736	-0.662237	1891
ACE2	-0.817082	0.6502422647008708	-0.817082	0.6502422647008708	1.4673245294017416	18826
MFRP	-0.443101	-0.864489	-0.443101	-0.864489	-0.421389	3788
DAND5	0.5959214600042857	-0.0725745	0.5959214600042857	-0.0725745	-0.668496	1849
MUC7	-0.0176878	0.27655983183567395	-0.0176878	0.27655983183567395	0.2942476636713479	13736
MOB3A	0.31933524970319765	0.2686547502968023	0.31933524970319765	0.2686547502968023	-0.0506805	8785
ZC3H14	-0.488522	0.5799320145972815	-0.488522	0.5799320145972815	1.068454029194563	18314
TCP11	-0.530726	-1.05186	-0.530726	-1.05186	-0.521139	2906
EIF4G3	0.34360461255785585	0.0130264	0.34360461255785585	0.0130264	-0.330578	4776
ZNF841	-0.298891	-0.13995	-0.298891	-0.13995	0.15894161230741513	11980
CCDC115	-1.17303	-2.21487	-1.17303	-2.21487	-1.04184	596
KLK13	-0.0280665	-0.357467	-0.0280665	-0.357467	-0.3294	4787
TNP1	0.5924863055906571	0.015455694409342934	0.5924863055906571	0.015455694409342934	-0.577031	2462
SEC22C	-0.0655143	0.14615428242929362	-0.0655143	0.14615428242929362	0.21166856485858726	12687
SAXO1	-0.113303	-0.361077	-0.113303	-0.361077	-0.247775	5825
GPR85	-0.0408056	-0.854174	-0.0408056	-0.854174	-0.813369	1154
TOR2A	-0.0491171	-0.286083	-0.0491171	-0.286083	-0.236966	5991
SMARCD1	-1.00783	0.6129071147355529	-1.00783	0.6129071147355529	1.6207342294711058	18911
PGM2L1	0.5421497026910918	-0.24562	0.5421497026910918	-0.24562	-0.787769	1259
TDRD5	-0.513193	-0.572777	-0.513193	-0.572777	-0.0595833	8644
CDT1	-0.21089	0.00446601	-0.21089	0.00446601	0.2153560152610924	12737
KCNK13	-0.119844	-0.281666	-0.119844	-0.281666	-0.161822	7044
NIM1K	0.48084010133733557	1.2839298986626646	0.48084010133733557	1.2839298986626646	0.80309	17602
ULK2	-0.152442	0.11807205480772619	-0.152442	0.11807205480772619	0.2705141096154524	13461
MTPAP	-0.217368	-0.319462	-0.217368	-0.319462	-0.102095	7951
FUCA2	-0.0339821	-0.0829739	-0.0339821	-0.0829739	-0.0489918	8807
UFC1	-0.625375	-0.413345	-0.625375	-0.413345	0.21203	12693
AAMP	0.1449263125463947	0.5855636874536052	0.1449263125463947	0.5855636874536052	0.4406373749072105	15357
FAM122A	-1.15688	-0.243052	-1.15688	-0.243052	0.9138258865856703	17972
ZNF502	-0.567545	-0.046164	-0.567545	-0.046164	0.5213809709200534	16006
CIRBP	-0.497925	0.535715	-0.497925	0.535715	1.03364	18251
DRAM1	0.5317642887245883	0.5784757112754118	0.5317642887245883	0.5784757112754118	0.0467114	10329
MGEA5	0.12282625580171055	-2.68523	0.12282625580171055	-2.68523	-2.80805	17
PNMA5	0.1808860517117527	-0.260236	0.1808860517117527	-0.260236	-0.441122	3585
GDPD4	-0.9694	-0.209167	-0.9694	-0.209167	0.7602323447222501	17438
SLC4A11	-0.130853	-0.320237	-0.130853	-0.320237	-0.189385	6648
ITPRIPL2	-0.132063	-0.102183	-0.132063	-0.102183	0.029879960609396794	10060
TMED6	0.167992	0.652108	0.167992	0.652108	0.48411589954330997	15706
ZNF232	-0.162446	-1.55956	-0.162446	-1.55956	-1.39712	217
WDR45B	-0.137463	-0.271497	-0.137463	-0.271497	-0.134034	7470
IFT22	0.0717027	0.19533528916094978	0.0717027	0.19533528916094978	0.12363257832189956	11471
UPRT	-0.104666	-0.0948254	-0.104666	-0.0948254	0.00984021	9710
UBL7	0.011336393945786782	0.2782856060542132	0.011336393945786782	0.2782856060542132	0.2669492121084264	13410
TAX1BP1	-0.508203	0.3627334007061611	-0.508203	0.3627334007061611	0.8709368014123221	17838
MORC2	-1.0732	-0.931522	-1.0732	-0.931522	0.14167603820834707	11748
LCA5	-0.0309394	0.1359014080862216	-0.0309394	0.1359014080862216	0.16684081617244317	12109
CHRNB2	0.539783	0.161517	0.539783	0.161517	-0.378265	4206
SLC39A9	0.13240882627287895	-1.27046	0.13240882627287895	-1.27046	-1.40287	213
CACNG8	0.48170679357620166	0.2545632064237983	0.48170679357620166	0.2545632064237983	-0.227144	6125
CAMTA2	-0.172492	0.1439717827219999	-0.172492	0.1439717827219999	0.3164635654439998	14003
NEK2	0.4623706171826054	-0.571351	0.4623706171826054	-0.571351	-1.03372	608
KLHL24	-0.488412	-0.447018	-0.488412	-0.447018	0.0413942	10254
DPP9-AS1	-0.0746474	0.10703737904629046	-0.0746474	0.10703737904629046	0.18168475809258092	12294
SYNGR1	0.739388	-0.234558	0.739388	-0.234558	-0.973946	713
WFDC12	0.029306651751855026	0.446931	0.029306651751855026	0.446931	0.41762469649628997	15137
LRRC66	-1.57099	-0.561205	-1.57099	-0.561205	1.0097894643268501	18203
RP1L1	0.9066023672328517	1.2876476327671482	0.9066023672328517	1.2876476327671482	0.3810452655342965	14765
APEH	-0.116414	-0.404286	-0.116414	-0.404286	-0.287872	5285
DNMBP	-0.719205	-0.443075	-0.719205	-0.443075	0.27613073832450613	13521
CTSW	-0.602737	-0.780413	-0.602737	-0.780413	-0.177677	6814
GPATCH11	0.3285682675745368	-0.335158	0.3285682675745368	-0.335158	-0.663727	1880
HIST1H1C	0.26390955301657687	0.2596504469834231	0.26390955301657687	0.2596504469834231	-0.00425911	9488
KLRD1	-0.169852	-0.891328	-0.169852	-0.891328	-0.721475	1577
PPP1R26	-0.623768	-0.959522	-0.623768	-0.959522	-0.335754	4708
SHANK3	-0.573885	-0.555215	-0.573885	-0.555215	0.018670396225863417	9854
KCNIP4	-0.332259	0.0341156	-0.332259	0.0341156	0.3663742468401097	14596
C4orf48	-0.0938894	0.19045941838407543	-0.0938894	0.19045941838407543	0.28434883676815087	13622
FRAS1	-0.176172	-0.325998	-0.176172	-0.325998	-0.149826	7234
RNF13	-0.333147	-0.250973	-0.333147	-0.250973	0.0821738	10863
DEXI	0.3194904972703952	0.0057075	0.3194904972703952	0.0057075	-0.313783	4989
C22orf24	-0.26574	-0.71246	-0.26574	-0.71246	-0.44672	3528
CNOT11	-0.353169	-0.220851	-0.353169	-0.220851	0.13231858961978538	11617
STRADB	-0.00242622	0.4845452162600697	-0.00242622	0.4845452162600697	0.4869714325201394	15729
R3HCC1	0.14497818411361546	-0.389125	0.14497818411361546	-0.389125	-0.534103	2799
IGSF5	0.14578380427237553	0.2173061957276245	0.14578380427237553	0.2173061957276245	0.0715224	10708
COLQ	0.4770640685246574	0.0752959	0.4770640685246574	0.0752959	-0.401768	3975
FGFR2	-0.275837	-0.0376371	-0.275837	-0.0376371	0.2381998638784076	13022
CD19	-0.218479	-1.1213	-0.218479	-1.1213	-0.902821	878
NCKAP1L	0.19303243412125237	0.1117375658787476	0.19303243412125237	0.1117375658787476	-0.0812949	8297
GRAMD1C	0.5562529517290041	1.089147048270996	0.5562529517290041	1.089147048270996	0.5328940965419918	16088
SCTR	0.944912	0.5853083753633881	0.944912	0.5853083753633881	-0.359603	4439
LENEP	-0.0233766	0.46691959283460516	-0.0233766	0.46691959283460516	0.49029618566921024	15762
IER3	-0.590464	-0.203246	-0.590464	-0.203246	0.3872170368983663	14823
SCN4A	-0.526689	-0.585381	-0.526689	-0.585381	-0.0586919	8657
ATRN	0.6765652564710634	-0.152525	0.6765652564710634	-0.152525	-0.829091	1105
CES1	-0.19961	0.3742399382965047	-0.19961	0.3742399382965047	0.5738498765930093	16378
SPATA31D1	0.20816227084504563	0.31397772915495437	0.20816227084504563	0.31397772915495437	0.10581545830990874	11229
PABPN1	-1.09668	-0.0941109	-1.09668	-0.0941109	1.002570115985354	18186
SLC24A1	-0.301997	-0.313093	-0.301997	-0.313093	-0.0110969	9386
GPR158	-0.153302	-0.158278	-0.153302	-0.158278	-0.00497682	9478
C4BPA	0.017190788144278962	0.15681321185572106	0.017190788144278962	0.15681321185572106	0.1396224237114421	11721
ARL15	-0.114566	0.788776	-0.114566	0.788776	0.9033422375690401	17942
CRHBP	-1.52457	-0.670241	-1.52457	-0.670241	0.8543280029292777	17781
OR8S1	-0.0150994	0.28452740919101904	-0.0150994	0.28452740919101904	0.29962681838203803	13800
CNTNAP5	-0.150426	0.13911632689265616	-0.150426	0.13911632689265616	0.2895426537853123	13678
EXOSC1	-0.512131	0.25159050028161306	-0.512131	0.25159050028161306	0.763721	17455
SMIM10	-0.222736	-0.522384	-0.222736	-0.522384	-0.299648	5150
ADGRB3	0.2742336587434753	-0.357954	0.2742336587434753	-0.357954	-0.632187	2094
NPB	0.5106118237029065	0.6204481762970935	0.5106118237029065	0.6204481762970935	0.109836	11293
C11orf87	-0.476127	-0.330453	-0.476127	-0.330453	0.14567310196578453	11804
TLL1	0.17689721279764106	-0.154907	0.17689721279764106	-0.154907	-0.331804	4761
CYB5R2	-0.262605	-0.426715	-0.262605	-0.426715	-0.16411	7010
CREB5	0.12392058496562533	0.46966241503437467	0.12392058496562533	0.46966241503437467	0.34574183006874937	14343
ZNF226	-0.190712	-0.0916445	-0.190712	-0.0916445	0.099068	11119
NXPH4	-0.322959	-0.102601	-0.322959	-0.102601	0.22035840681850496	12799
ZNF548	-0.557194	0.5645037396431264	-0.557194	0.5645037396431264	1.1216974792862526	18417
FAM151B	0.0282927	-0.338427	0.0282927	-0.338427	-0.366719	4347
N4BP2L1	0.10451147577074896	-0.475405	0.10451147577074896	-0.475405	-0.579917	2444
FRS3	1.089094373092248	0.221686	1.089094373092248	0.221686	-0.867409	975
NPIPA1	-0.0137691	-0.402806	-0.0137691	-0.402806	-0.389037	4094
IGF2BP3	0.2398460554072866	0.4820239445927134	0.2398460554072866	0.4820239445927134	0.24217788918542682	13090
TYK2	-0.538363	-0.352597	-0.538363	-0.352597	0.18576599930619359	12345
RGS17	-0.049392	-0.608548	-0.049392	-0.608548	-0.559156	2608
PDP2	0.0403353	0.2937127734695856	0.0403353	0.2937127734695856	0.25337744693917114	13250
CDH1	0.0713127	0.4584962848065881	0.0713127	0.4584962848065881	0.3871835696131762	14822
OR2AG2	0.0288861	-0.0256691	0.0288861	-0.0256691	-0.0545552	8714
MYL5	-0.63268	0.4297701132715217	-0.63268	0.4297701132715217	1.0624502265430433	18302
TMEM116	0.6076278307071333	0.33679216929286665	0.6076278307071333	0.33679216929286665	-0.270836	5498
TEX36	0.28950940245795614	-0.0815374	0.28950940245795614	-0.0815374	-0.371047	4301
LTBP3	-0.377365	-0.904845	-0.377365	-0.904845	-0.527481	2851
CPVL	0.2701522361580929	0.27333776384190706	0.2701522361580929	0.27333776384190706	0.00318553	9618
SLC27A2	-0.0665514	0.0316064	-0.0665514	0.0316064	0.0981577	11109
TRIM22	0.34911964287700237	-0.3333	0.34911964287700237	-0.3333	-0.682419	1773
P2RX2	0.18739931277431368	0.026757687225686312	0.18739931277431368	0.026757687225686312	-0.160642	7060
TUSC2	0.18361659156757698	-0.721107	0.18361659156757698	-0.721107	-0.904723	871
CACUL1	-0.670235	0.38796497813541203	-0.670235	0.38796497813541203	1.058199956270824	18295
CMPK1	-1.35976	-1.00174	-1.35976	-1.00174	0.35801610585693266	14490
CCDC7	0.0520739	0.2506988271922729	0.0520739	0.2506988271922729	0.19862495438454575	12510
BRK1	-0.118794	0.38567382762651115	-0.118794	0.38567382762651115	0.5044676552530223	15885
APOBR	0.0729555	0.2746605043917121	0.0729555	0.2746605043917121	0.20170500878342412	12550
FAM127B	0.23151959153159973	-0.6768	0.23151959153159973	-0.6768	-0.908319	861
LYAR	1.416222483198579	0.9423675168014208	1.416222483198579	0.9423675168014208	-0.473855	3286
FOXS1	-0.0257878	-0.27579	-0.0257878	-0.27579	-0.250002	5795
ANKRD22	0.00813954	-0.574351	0.00813954	-0.574351	-0.58249	2423
PSG7	-0.176078	0.125648	-0.176078	0.125648	0.301727	13834
MYO1F	0.8087199830614942	0.8020800169385058	0.8087199830614942	0.8020800169385058	-0.00663997	9456
SIM2	-0.0785732	0.021722243760898007	-0.0785732	0.021722243760898007	0.10029548752179601	11140
VMAC	0.32741060280203405	0.274079	0.32741060280203405	0.274079	-0.0533312	8738
TIAM2	-0.0595778	0.0179318	-0.0595778	0.0179318	0.0775096	10795
ADH1B	0.11896269676738977	-0.440105	0.11896269676738977	-0.440105	-0.559067	2609
NAA10	-0.565197	-1.33303	-0.565197	-1.33303	-0.767836	1334
RPL18	0.047504636605970124	-0.0507112	0.047504636605970124	-0.0507112	-0.0982158	8022
ZNF584	0.9784458619786953	0.5649141380213047	0.9784458619786953	0.5649141380213047	-0.413532	3871
WISP1	-0.0876206	-0.474909	-0.0876206	-0.474909	-0.387289	4106
PKD1	0.1255204303917949	0.7248855696082052	0.1255204303917949	0.7248855696082052	0.5993651392164103	16551
RB1CC1	-0.634545	-0.994995	-0.634545	-0.994995	-0.36045	4423
PEF1	-0.273467	-0.238763	-0.273467	-0.238763	0.034704490981420866	10139
OR2M4	0.16304299178217405	-0.012758	0.16304299178217405	-0.012758	-0.175801	6838
DCAF11	-0.249436	-0.267974	-0.249436	-0.267974	-0.0185381	9285
AP3D1	0.34313136246514847	-0.10597	0.34313136246514847	-0.10597	-0.449102	3505
KRIT1	0.555228	0.0429938	0.555228	0.0429938	-0.512234	2967
GOLGA8K	-0.376273	0.4094634485026445	-0.376273	0.4094634485026445	0.7857368970052889	17533
IFNL1	0.21562463737534537	-0.367115	0.21562463737534537	-0.367115	-0.582739	2421
KCND1	0.6771542675551362	-1.04432	0.6771542675551362	-1.04432	-1.72148	95
ADAMTS2	0.33187812807041484	-0.262358	0.33187812807041484	-0.262358	-0.594236	2336
KATNAL1	-0.510958	-1.07332	-0.510958	-1.07332	-0.562363	2585
CASZ1	-0.850355	0.251635	-0.850355	0.251635	1.10199	18380
AAR2	-0.314724	-0.252316	-0.314724	-0.252316	0.062408	10576
KBTBD12	-0.150199	0.11834910952647727	-0.150199	0.11834910952647727	0.2685482190529545	13435
AKT1	-0.353719	-0.806821	-0.353719	-0.806821	-0.453103	3467
ELP6	-0.0222179	0.31710490351110854	-0.0222179	0.31710490351110854	0.3393228070222171	14266
MKNK1	-0.203419	-1.00625	-0.203419	-1.00625	-0.802833	1192
RFC4	-1.88029	-0.877609	-1.88029	-0.877609	1.0026827966562317	18187
KIAA0922	0.5420587063335547	0.4839512936664454	0.5420587063335547	0.4839512936664454	-0.0581074	8667
ZNF732	-0.71114	0.36033017616923424	-0.71114	0.36033017616923424	1.0714703523384683	18317
MYC	-1.19228	-0.370667	-1.19228	-0.370667	0.8216153979364903	17654
SERPINA7	0.1774873221525673	-0.877457	0.1774873221525673	-0.877457	-1.05494	580
KCNRG	-0.308783	0.1242833079941113	-0.308783	0.1242833079941113	0.43306661598822266	15285
SPATA31E1	0.6547022668040272	0.8418677331959729	0.6547022668040272	0.8418677331959729	0.18716546639194565	12364
UFL1	-2.0959	-1.9714	-2.0959	-1.9714	0.12449408425573649	11482
MRPS34	-0.459355	-0.155051	-0.459355	-0.155051	0.3043047907812865	13864
ESCO2	-0.450695	-0.333515	-0.450695	-0.333515	0.11718014189796055	11384
UBE2D3	-0.289676	-0.296074	-0.289676	-0.296074	-0.00639885	9457
DNPEP	-0.317016	-0.238574	-0.317016	-0.238574	0.078443	10814
VCX3B	-0.0896501	-0.134106	-0.0896501	-0.134106	-0.0444558	8893
MAX	-0.528255	0.4455646528935048	-0.528255	0.4455646528935048	0.9738193057870096	18111
NCOA2	0.00398009	-0.431927	0.00398009	-0.431927	-0.435907	3627
VPS26B	-0.714343	0.0394328	-0.714343	0.0394328	0.7537755098871389	17411
BCKDHA	-0.016142	-0.1625	-0.016142	-0.1625	-0.146358	7286
CISD1	0.059361086208016334	-0.215803	0.059361086208016334	-0.215803	-0.275164	5441
TMC2	-0.512533	-0.807177	-0.512533	-0.807177	-0.294645	5203
ACP1	-0.210933	0.2985133396331555	-0.210933	0.2985133396331555	0.509447	15920
SNAI3	-0.566488	-0.0318165	-0.566488	-0.0318165	0.5346719163055608	16105
UBE2Q2L	-0.824879	-0.440941	-0.824879	-0.440941	0.3839372796395392	14780
GOLIM4	-0.124287	0.0820266	-0.124287	0.0820266	0.20631315606555836	12605
NEIL3	-0.38865	0.027661543411453146	-0.38865	0.027661543411453146	0.4163110868229063	15126
C17orf64	-0.385916	-0.209244	-0.385916	-0.209244	0.1766722845151836	12222
G6PD	0.3505373600551364	0.3378426399448636	0.3505373600551364	0.3378426399448636	-0.0126947	9365
TRIM4	-0.00619165	-0.12011	-0.00619165	-0.12011	-0.113919	7777
AGER	-0.198543	-0.170047	-0.198543	-0.170047	0.028496743307239975	10035
ZNRF2	-0.765865	-0.367395	-0.765865	-0.367395	0.39847090981183647	14932
CCT6B	-0.399962	-0.675318	-0.399962	-0.675318	-0.275357	5436
TMEM261	-1.2059	-0.381362	-1.2059	-0.381362	0.8245357983515054	17672
KREMEN2	0.0352238	0.0848902	0.0352238	0.0848902	0.0496663	10372
CCDC53	0.36461982807334625	-0.70383	0.36461982807334625	-0.70383	-1.06845	551
STARD5	-0.22198	-0.59719	-0.22198	-0.59719	-0.37521	4249
RPS4X	0.3239967094653527	0.5490632905346473	0.3239967094653527	0.5490632905346473	0.2250665810692946	12844
ISPD	-0.451657	-0.261163	-0.451657	-0.261163	0.19049411249890147	12413
SMDT1	0.7416257722446966	0.6916542277553035	0.7416257722446966	0.6916542277553035	-0.0499715	8796
ZNF521	-0.0983409	0.22537086770370737	-0.0983409	0.22537086770370737	0.3237117354074147	14080
ZNF676	0.39829720602328383	0.0607128	0.39829720602328383	0.0607128	-0.337584	4693
PI15	-0.0518613	0.0629053	-0.0518613	0.0629053	0.11476659163589392	11351
SOCS7	-0.422599	0.027078706353511624	-0.422599	0.027078706353511624	0.44967741270702327	15433
PLET1	0.3033948929448364	-0.611385	0.3033948929448364	-0.611385	-0.91478	848
KIAA2022	0.5143011636941804	0.1038388363058196	0.5143011636941804	0.1038388363058196	-0.410462	3895
PDK4	0.2034471259865081	-0.0731421	0.2034471259865081	-0.0731421	-0.276589	5424
GJA10	0.34779097803091746	0.6156090219690825	0.34779097803091746	0.6156090219690825	0.26781804393816505	13424
ABHD8	-0.0244724	-0.0522024	-0.0244724	-0.0522024	-0.0277301	9146
SLC35B4	0.3028678816927516	0.4332421183072484	0.3028678816927516	0.4332421183072484	0.13037423661449682	11585
SYNDIG1	-0.767043	-0.129116	-0.767043	-0.129116	0.6379262589468794	16824
TIGD1	0.12838526159085809	0.4306847384091419	0.12838526159085809	0.4306847384091419	0.30229947681828384	13841
AMIGO2	-0.0794428	-0.317897	-0.0794428	-0.317897	-0.238454	5971
GRASP	-0.887329	-0.358721	-0.887329	-0.358721	0.5286088119944762	16049
TENM1	0.866954	0.0620364	0.866954	0.0620364	-0.804917	1182
PRDM11	-0.110477	0.010073762177230224	-0.110477	0.010073762177230224	0.12055052435446043	11429
LRRC17	-0.478108	-0.356732	-0.478108	-0.356732	0.12137588053850823	11440
PIWIL4	-0.201744	0.44696358771795774	-0.201744	0.44696358771795774	0.6487071754359155	16885
HLA-G	0.0034562	-0.0621812	0.0034562	-0.0621812	-0.0656374	8547
C16orf86	0.19838102755014153	-0.464871	0.19838102755014153	-0.464871	-0.663252	1884
ACKR1	-0.273526	0.16009647574442032	-0.273526	0.16009647574442032	0.4336229514888406	15299
ZNF276	-0.994217	0.1285565849814932	-0.994217	0.1285565849814932	1.1227731699629864	18418
TBL1X	-0.490856	-0.386864	-0.490856	-0.386864	0.10399175807322703	11195
ZNF541	0.898598	0.20088175684752393	0.898598	0.20088175684752393	-0.697716	1690
EPB41L2	-0.811746	-0.481924	-0.811746	-0.481924	0.3298218192628553	14146
MRPL24	-0.296841	0.1741913957057523	-0.296841	0.1741913957057523	0.47103279141150456	15581
PSMB11	0.013519461854750232	0.4014735381452498	0.013519461854750232	0.4014735381452498	0.38795407629049955	14831
SLC30A4	-0.0176342	-0.115783	-0.0176342	-0.115783	-0.0981486	8026
CCDC102A	0.9282670619518495	0.9607429380481506	0.9282670619518495	0.9607429380481506	0.0324759	10105
BCAS3	0.5434350545001632	0.2957649454998368	0.5434350545001632	0.2957649454998368	-0.24767	5827
ZNF793	0.18433012750231634	0.48123987249768363	0.18433012750231634	0.48123987249768363	0.29690974499536726	13766
GC	-0.37446	0.16733993960581844	-0.37446	0.16733993960581844	0.5418	16153
KCNQ1	0.4438812465745626	0.10311875342543735	0.4438812465745626	0.10311875342543735	-0.340762	4655
MNX1	-0.120278	-0.600962	-0.120278	-0.600962	-0.480685	3230
CCDC142	-0.873161	-0.579109	-0.873161	-0.579109	0.29405295732125225	13733
WDR60	0.5559312201111417	0.1427987798888582	0.5559312201111417	0.1427987798888582	-0.413132	3873
USP19	-0.635208	-0.795122	-0.635208	-0.795122	-0.159914	7071
CCDC81	0.8604131954817631	1.1366268045182368	0.8604131954817631	1.1366268045182368	0.27621360903647374	13524
RBM23	0.9683365942575998	0.0746634	0.9683365942575998	0.0746634	-0.893673	907
CIDEA	0.5219917707009264	-0.0547998	0.5219917707009264	-0.0547998	-0.576792	2465
F7	-0.511009	0.2017690740268187	-0.511009	0.2017690740268187	0.7127781480536375	17218
AES	-0.139726	-0.0163372	-0.139726	-0.0163372	0.12338850667642431	11464
TMEM50A	-0.293551	0.2537007383091565	-0.293551	0.2537007383091565	0.547251	16188
CTU1	-0.910431	-0.000786827	-0.910431	-0.000786827	0.9096443460780657	17960
KRT25	-0.502618	-0.237982	-0.502618	-0.237982	0.2646356179143318	13383
F11R	0.0742686	-0.0154246	0.0742686	-0.0154246	-0.0896932	8172
BATF	0.10691554867899344	0.12498945132100656	0.10691554867899344	0.12498945132100656	0.018073902642013112	9847
SMN1	0.7106689063993813	0.5556610936006187	0.7106689063993813	0.5556610936006187	-0.155008	7150
FASTKD1	0.13117331789822848	0.37894968210177155	0.13117331789822848	0.37894968210177155	0.24777636420354307	13176
NTNG1	0.3561796623122033	-0.63722	0.3561796623122033	-0.63722	-0.993399	677
ACTA2	-0.552451	-1.48883	-0.552451	-1.48883	-0.936378	801
TIGAR	0.0445611	-0.148222	0.0445611	-0.148222	-0.192783	6606
TNRC6B	0.3730576925597193	0.31393230744028067	0.3730576925597193	0.31393230744028067	-0.0591254	8651
NAP1L3	0.25009976863507444	-0.3865	0.25009976863507444	-0.3865	-0.6366	2061
KCNH3	0.13707406189290253	0.4977259381070974	0.13707406189290253	0.4977259381070974	0.3606518762141949	14523
VANGL2	-0.510779	-0.657171	-0.510779	-0.657171	-0.146393	7284
GCNT3	-0.0749666	-0.193343	-0.0749666	-0.193343	-0.118377	7710
TBC1D3	-0.189628	0.5603379127816134	-0.189628	0.5603379127816134	0.7499658255632268	17395
MARCH4	0.43083669563724564	0.016340304362754354	0.43083669563724564	0.016340304362754354	-0.414496	3860
ISM2	-0.0327653	-0.195039	-0.0327653	-0.195039	-0.162273	7038
PGA3	0.2396865395862436	-0.134581	0.2396865395862436	-0.134581	-0.374267	4259
PCDHGA1	0.0673391	0.28615586020702977	0.0673391	0.28615586020702977	0.21881672041405953	12780
EHD3	-0.747948	-0.757012	-0.747948	-0.757012	-0.00906471	9415
KCTD17	0.012437399328621278	0.2186316006713787	0.012437399328621278	0.2186316006713787	0.20619420134275743	12603
SRSF7	-3.07986	-1.14649	-3.07986	-1.14649	1.9333680337013992	19006
EID2	-0.826034	0.15758369119028892	-0.826034	0.15758369119028892	0.9836173823805778	18139
SETD3	-0.0100295	-0.743793	-0.0100295	-0.743793	-0.733763	1512
ERN2	-0.00659843	-0.104479	-0.00659843	-0.104479	-0.0978801	8035
ZNF442	0.3102792258713766	0.42858077412862344	0.3102792258713766	0.42858077412862344	0.11830154825724687	11402
ITPKC	-0.132192	-0.201118	-0.132192	-0.201118	-0.0689256	8484
DLG4	-0.547714	-0.137065	-0.547714	-0.137065	0.4106497874391859	15070
GRAPL	0.26843554124331476	0.5157944587566853	0.26843554124331476	0.5157944587566853	0.24735891751337052	13167
C1orf101	0.21643000428907533	0.15768999571092468	0.21643000428907533	0.15768999571092468	-0.05874	8656
TMED8	0.476659	0.0570319	0.476659	0.0570319	-0.419627	3804
MCM4	-0.368233	-0.393607	-0.368233	-0.393607	-0.0253741	9183
DBF4B	-0.793142	-0.013372	-0.793142	-0.013372	0.7797699149920612	17513
HYKK	0.0694246	-0.320589	0.0694246	-0.320589	-0.390013	4086
FAM150B	0.5981302806917432	0.2257897193082568	0.5981302806917432	0.2257897193082568	-0.372341	4286
LSM5	0.553751	0.42803926676492404	0.553751	0.42803926676492404	-0.125711	7588
C10orf35	-0.205142	0.17451200364958938	-0.205142	0.17451200364958938	0.37965400729917875	14746
CASP4	0.4729234704681742	-0.212243	0.4729234704681742	-0.212243	-0.685167	1760
VPRBP	-0.623302	-0.409258	-0.623302	-0.409258	0.21404491102661105	12714
EXOC6	0.046888171393695305	0.013182058606304697	0.046888171393695305	0.013182058606304697	-0.0337061	9058
LPO	0.34344799800441284	-1.31245	0.34344799800441284	-1.31245	-1.6559	110
KRTCAP2	-0.0266552	0.0622922	-0.0266552	0.0622922	0.0889474	10964
DCLRE1A	-0.554576	-0.0300876	-0.554576	-0.0300876	0.5244888475926452	16026
ABCC8	-0.575105	0.5587053297472139	-0.575105	0.5587053297472139	1.1338106594944277	18435
CHD4	0.6124396217660729	0.39501037823392704	0.6124396217660729	0.39501037823392704	-0.217429	6248
TMEM242	-1.1553	-0.822092	-1.1553	-0.822092	0.3332053237275525	14194
FFAR4	0.3992402297889361	-0.41848	0.3992402297889361	-0.41848	-0.81772	1141
FAM131A	0.3539506863220257	0.39513931367797434	0.3539506863220257	0.39513931367797434	0.0411886	10252
CMAS	0.19186126868024425	-0.0986843	0.19186126868024425	-0.0986843	-0.290546	5254
L3MBTL3	-0.139916	-1.46057	-0.139916	-1.46057	-1.32066	275
CT47A2	-0.731953	-0.126869	-0.731953	-0.126869	0.6050837326126013	16600
PGBD3	-0.389458	-0.658812	-0.389458	-0.658812	-0.269354	5523
GTF3C3	-1.79281	-1.59339	-1.79281	-1.59339	0.19942586161985654	12521
ADAM12	-0.152494	-0.966936	-0.152494	-0.966936	-0.814441	1149
TMEM247	0.4871991419996284	0.050993858000371615	0.4871991419996284	0.050993858000371615	-0.436205	3624
CYP4F11	-0.0588888	-0.164911	-0.0588888	-0.164911	-0.106022	7906
IFIT3	-0.404477	-0.585543	-0.404477	-0.585543	-0.181067	6770
TNFSF14	0.3806029206133936	0.1060970793866064	0.3806029206133936	0.1060970793866064	-0.274506	5455
WHSC1L1	0.10090547222599044	-0.250851	0.10090547222599044	-0.250851	-0.351757	4505
ZNF234	0.8000825111747437	-0.320993	0.8000825111747437	-0.320993	-1.12108	474
TNFRSF8	-0.129076	0.1182459498949922	-0.129076	0.1182459498949922	0.24732189978998442	13166
EMILIN2	-0.36189	-0.058922	-0.36189	-0.058922	0.3029682109323307	13850
ANKRD31	1.3582310143174678	1.067868985682532	1.3582310143174678	1.067868985682532	-0.290362	5257
CLDN3	-0.57651	0.6652004535043113	-0.57651	0.6652004535043113	1.2417109070086227	18597
MAFG	-0.269266	0.27895555924506055	-0.269266	0.27895555924506055	0.5482211184901211	16196
GPR39	0.18769535917564872	-0.282135	0.18769535917564872	-0.282135	-0.469831	3318
DLG1	-0.282681	0.6536907356358052	-0.282681	0.6536907356358052	0.9363714712716104	18025
DLC1	0.0396703	-0.150251	0.0396703	-0.150251	-0.189922	6642
SFTA2	0.0891606	0.060985377297850286	0.0891606	0.060985377297850286	-0.0281752	9138
MAGEB18	0.0969348	0.26222923578006324	0.0969348	0.26222923578006324	0.16529447156012647	12089
HORMAD2	-0.189983	-0.230727	-0.189983	-0.230727	-0.0407431	8954
PRKCH	0.040349571337210614	-0.00741977	0.040349571337210614	-0.00741977	-0.0477693	8831
RAB22A	-0.150318	-0.209382	-0.150318	-0.209382	-0.0590646	8652
MSX2	-0.107878	-0.670832	-0.107878	-0.670832	-0.562954	2583
YIPF4	0.22577071863798728	0.24370928136201273	0.22577071863798728	0.24370928136201273	0.017938562724025442	9842
UMOD	-0.414282	-0.437238	-0.414282	-0.437238	-0.022956	9224
A2M	-0.143519	0.12374946144531385	-0.143519	0.12374946144531385	0.26726892289062765	13417
HIST1H2BM	-0.464187	-0.0449036	-0.464187	-0.0449036	0.41928371536691095	15152
SCARA3	0.19284812050653882	0.3983218794934612	0.19284812050653882	0.3983218794934612	0.20547375898692238	12595
AKAP8L	0.44177817618493415	0.21250182381506588	0.44177817618493415	0.21250182381506588	-0.229276	6100
LHX9	-0.0933323	-0.0601472	-0.0933323	-0.0601472	0.0331851	10114
CHD1	-0.167552	0.49200246730330693	-0.167552	0.49200246730330693	0.6595549346066139	16950
NMRK2	-0.249836	-0.111957	-0.249836	-0.111957	0.13787832502465525	11688
MAD2L2	0.0734129	-0.233954	0.0734129	-0.233954	-0.307367	5065
RHBDD2	0.2597766403948132	0.7456133596051868	0.2597766403948132	0.7456133596051868	0.48583671921037364	15722
ARRDC4	-0.14637	0.5577901123802721	-0.14637	0.5577901123802721	0.7041602247605442	17178
C12orf42	0.13145991028410542	-0.411326	0.13145991028410542	-0.411326	-0.542786	2736
PMP22	-0.144943	0.15359284550567684	-0.144943	0.15359284550567684	0.2985356910113537	13786
RNF31	0.5985516107339435	0.9881483892660565	0.5985516107339435	0.9881483892660565	0.38959677853211305	14847
ATP13A3	-0.403616	0.5787958365492895	-0.403616	0.5787958365492895	0.9824116730985789	18137
ZNF556	0.25724940090245774	0.6439605990975423	0.25724940090245774	0.6439605990975423	0.3867111981950846	14814
RBM12	-0.43391	0.6227995765067671	-0.43391	0.6227995765067671	1.0567091530135342	18292
BCAN	-0.492243	0.18833264490439847	-0.492243	0.18833264490439847	0.6805752898087969	17053
MTRNR2L8	0.037096180701197884	-0.314989	0.037096180701197884	-0.314989	-0.352085	4503
OIT3	-0.114668	-0.446262	-0.114668	-0.446262	-0.331595	4763
GNB5	1.0552726965741746	1.6534273034258253	1.0552726965741746	1.6534273034258253	0.5981546068516508	16544
WDR11	-0.582356	0.12191557211475595	-0.582356	0.12191557211475595	0.704271	17179
GCN1L1	0.12566335121649175	-1.24139	0.12566335121649175	-1.24139	-1.36706	236
GPR45	0.5168197682954774	-0.50829	0.5168197682954774	-0.50829	-1.02511	627
ZDHHC9	-0.255348	-0.1161	-0.255348	-0.1161	0.13924789616002228	11710
IL12A	-0.571961	0.10153123755821712	-0.571961	0.10153123755821712	0.6734924751164342	17007
TBCE	-0.679196	-1.44504	-0.679196	-1.44504	-0.765849	1340
STX1B	-0.19966	-0.19287	-0.19966	-0.19287	0.00679063	9668
WARS2	-0.143893	0.026050271416431833	-0.143893	0.026050271416431833	0.16994354283286367	12146
MAP4K5	-0.887561	-0.267679	-0.887561	-0.267679	0.6198820657588069	16711
ELMOD1	0.12412240252301993	-0.653574	0.12412240252301993	-0.653574	-0.777697	1302
INHBC	-0.191892	-0.406348	-0.191892	-0.406348	-0.214456	6300
CUL4B	0.5114251096976334	0.8996148903023665	0.5114251096976334	0.8996148903023665	0.3881897806047331	14835
RABIF	-1.0964	-0.196942	-1.0964	-0.196942	0.8994558494325291	17926
ZNF428	-0.132119	0.0822688	-0.132119	0.0822688	0.21438768499006622	12721
CCL25	-0.387056	0.10620579994190747	-0.387056	0.10620579994190747	0.49326159988381496	15784
ARPC4	0.069745	-1.54082	0.069745	-1.54082	-1.61056	118
ZNF611	-0.0339127	-0.274507	-0.0339127	-0.274507	-0.240595	5942
OR5AK2	0.0674799	-0.226234	0.0674799	-0.226234	-0.293714	5216
HIF1A	0.0925731	0.46137991846598436	0.0925731	0.46137991846598436	0.36880683693196875	14628
CCDC17	-0.0693066	0.4377566455326577	-0.0693066	0.4377566455326577	0.5070632910653153	15898
TPR	-0.541991	-0.332099	-0.541991	-0.332099	0.20989119135016648	12660
ZNF429	1.1452961049098431	0.1742538950901568	1.1452961049098431	0.1742538950901568	-0.971042	717
SERPINE1	-0.0306854	-0.0478494	-0.0306854	-0.0478494	-0.017164	9305
ATP11C	-0.893243	-0.641697	-0.893243	-0.641697	0.2515452443967704	13229
DNAH1	-0.102642	-0.103724	-0.102642	-0.103724	-0.00108265	9540
CLSTN1	0.2258148924996372	-0.248395	0.2258148924996372	-0.248395	-0.47421	3283
NRD1	-1.03184	-0.529702	-1.03184	-0.529702	0.5021351857986351	15860
RNF11	0.5447515589745567	-0.103487	0.5447515589745567	-0.103487	-0.648238	1966
TMEM150A	0.383988	-0.369458	0.383988	-0.369458	-0.753446	1400
PSMD12	-0.645768	-0.750442	-0.645768	-0.750442	-0.104674	7921
PIF1	0.7600002696570461	0.7111297303429538	0.7600002696570461	0.7111297303429538	-0.0488705	8810
COL28A1	-0.65244	-0.66231	-0.65244	-0.66231	-0.00987079	9400
RPS7	0.191099	0.214021	0.191099	0.214021	0.022922235029517984	9920
FYCO1	-0.151716	-0.0752388	-0.151716	-0.0752388	0.0764774	10786
KIAA1143	0.4922907407393061	-0.233481	0.4922907407393061	-0.233481	-0.725771	1556
MFN1	-0.759989	-0.955321	-0.759989	-0.955321	-0.195332	6574
PSMD8	-2.9618	-1.47807	-2.9618	-1.47807	1.4837257654887175	18837
POLR2A	-1.12595	0.2387617104857421	-1.12595	0.2387617104857421	1.364713420971484	18727
MYH1	0.886859	0.9352911326888209	0.886859	0.9352911326888209	0.0484323	10353
SMIM7	-0.374467	-0.217493	-0.374467	-0.217493	0.15697317713753317	11952
ATAT1	0.5710098441835564	-0.17026	0.5710098441835564	-0.17026	-0.74127	1471
TNNT2	-0.454722	-0.312958	-0.454722	-0.312958	0.1417641862414638	11750
RANGAP1	0.26105335299411747	-0.924523	0.26105335299411747	-0.924523	-1.18558	391
PLEKHM1	0.0642152	0.18382976220843306	0.0642152	0.18382976220843306	0.11961452441686611	11416
APMAP	-0.179599	-0.208721	-0.179599	-0.208721	-0.0291224	9121
PLCD3	-0.0506405	-0.314689	-0.0506405	-0.314689	-0.264049	5604
STIP1	-0.382403	-0.416537	-0.382403	-0.416537	-0.0341342	9051
PLAU	0.07151	-1.54642	0.07151	-1.54642	-1.61793	116
LYSMD4	-0.677402	-0.577368	-0.677402	-0.577368	0.1000345613066338	11134
TGIF2LX	0.0416371	-0.0481868	0.0416371	-0.0481868	-0.089824	8170
SLC41A3	0.0820017	-0.616102	0.0820017	-0.616102	-0.698103	1688
NOL8	-0.233858	-0.317412	-0.233858	-0.317412	-0.0835537	8266
ZIC4	-0.907505	-0.384735	-0.907505	-0.384735	0.5227692049419981	16016
GET4	-0.638648	-1.15799	-0.638648	-1.15799	-0.519344	2922
REEP4	-0.328707	0.2602570511898375	-0.328707	0.2602570511898375	0.588964	16489
MAGED1	0.2661040358229235	-0.520914	0.2661040358229235	-0.520914	-0.787018	1264
MAOB	-0.212809	0.15009888347193168	-0.212809	0.15009888347193168	0.36290776694386334	14550
GIF	-0.129649	0.6971986406734942	-0.129649	0.6971986406734942	0.8268472813469885	17688
OR2H2	0.504128	0.13271249873910201	0.504128	0.13271249873910201	-0.371415	4295
HSPB11	0.049938872340001925	0.15010232765999806	0.049938872340001925	0.15010232765999806	0.10016345531999614	11137
LRTM1	-0.89443	0.7161899448514817	-0.89443	0.7161899448514817	1.6106198897029633	18903
ALDH1A1	-0.0274322	-0.0253448	-0.0274322	-0.0253448	0.00208738	9601
HLA-DQA2	0.2891022142605478	0.12313778573945224	0.2891022142605478	0.12313778573945224	-0.165964	6980
DNAJB1	-1.1641	-0.6573	-1.1641	-0.6573	0.5068002494577116	15897
NNAT	-0.0753782	-0.126535	-0.0753782	-0.126535	-0.0511567	8778
MAF1	-0.00861416	-0.252527	-0.00861416	-0.252527	-0.243913	5880
MAGEA11	-0.504637	0.3725466818161468	-0.504637	0.3725466818161468	0.8771833636322937	17863
ECSCR	0.14320177039092258	-0.50955	0.14320177039092258	-0.50955	-0.652752	1942
MYO18B	0.00224642	-1.12714	0.00224642	-1.12714	-1.12938	464
C18orf65	-0.337649	-0.323601	-0.337649	-0.323601	0.0140479	9779
HYAL2	-0.309097	-0.483663	-0.309097	-0.483663	-0.174566	6857
GALR1	-0.283984	-0.573376	-0.283984	-0.573376	-0.289392	5265
NAALADL1	-0.0188126	-0.867297	-0.0188126	-0.867297	-0.848485	1042
SERPINB9	0.1554277439234803	0.1058722560765197	0.1554277439234803	0.1058722560765197	-0.0495555	8802
PCDH15	0.6456081915087987	-0.362808	0.6456081915087987	-0.362808	-1.00842	660
ZBTB1	-0.67316	0.7637901505725642	-0.67316	0.7637901505725642	1.4369503011451283	18796
BICD2	0.0987519	1.008900074978009	0.0987519	1.008900074978009	0.9101481499560179	17961
PRKG1	0.5768343998544985	-0.0130824	0.5768343998544985	-0.0130824	-0.589917	2372
CTNNA1	-0.0604289	0.5649288763186071	-0.0604289	0.5649288763186071	0.6253577526372143	16745
PTP4A2	-0.526047	0.15892722304724016	-0.526047	0.15892722304724016	0.6849744460944803	17079
ETV2	-0.0961562	0.3686861593828312	-0.0961562	0.3686861593828312	0.4648423187656625	15536
OR11L1	-0.0449621	0.1276671073763407	-0.0449621	0.1276671073763407	0.17262921475268145	12172
IFI44	-0.738332	-0.169687	-0.738332	-0.169687	0.5686456751948599	16330
ZNF148	0.6637938554581727	-0.202254	0.6637938554581727	-0.202254	-0.866048	978
CRYBB2	-0.292109	-0.0157522	-0.292109	-0.0157522	0.2763566500411568	13528
HEXDC	-0.521777	-0.392093	-0.521777	-0.392093	0.12968431183383644	11567
DUSP1	0.29034698853391344	0.7330630114660865	0.29034698853391344	0.7330630114660865	0.4427160229321731	15374
CD22	0.7914838606437032	0.6708261393562968	0.7914838606437032	0.6708261393562968	-0.120658	7672
PDE6A	-0.858916	-0.543774	-0.858916	-0.543774	0.3151412003922547	13982
AFAP1L1	-0.585889	-0.327961	-0.585889	-0.327961	0.25792860354865255	13302
ALS2	0.521676	1.2172539054281448	0.521676	1.2172539054281448	0.6955778108562898	17135
MSRB3	-0.386585	-0.214425	-0.386585	-0.214425	0.17216080469279965	12163
ADRM1	-0.293362	-0.0892541	-0.293362	-0.0892541	0.20410779808720286	12576
HELZ2	-0.565901	-0.15361	-0.565901	-0.15361	0.41229068211892583	15087
SLC4A9	-1.04076	-0.111403	-1.04076	-0.111403	0.9293531165962761	18007
CCDC152	-0.222278	-0.145498	-0.222278	-0.145498	0.0767793	10787
TMEM100	-0.615513	-0.806067	-0.615513	-0.806067	-0.190553	6634
NID2	-0.405929	-0.0215263	-0.405929	-0.0215263	0.38440231254996693	14786
AGMO	-0.5828	-0.69655	-0.5828	-0.69655	-0.11375	7779
FAM212B	-0.297882	-0.419328	-0.297882	-0.419328	-0.121446	7662
PSTK	-1.30901	0.0034378	-1.30901	0.0034378	1.3124456096861414	18676
PPIL3	0.2617337912017612	-0.277074	0.2617337912017612	-0.277074	-0.538808	2764
TLDC1	-0.434659	-0.196421	-0.434659	-0.196421	0.2382382337922728	13024
NDUFB4	-3.08883	-0.808066	-3.08883	-0.808066	2.280767220411476	19048
GNAS	-0.0952183	-0.724552	-0.0952183	-0.724552	-0.629333	2115
LCE3E	0.256687	-0.317487	0.256687	-0.317487	-0.574174	2485
CA10	-0.262308	0.060027848719167796	-0.262308	0.060027848719167796	0.32233569743833557	14062
IRX3	-0.0451074	-0.602863	-0.0451074	-0.602863	-0.557755	2616
CCER1	0.13347617049776522	-0.0372156	0.13347617049776522	-0.0372156	-0.170692	6912
SMCP	-0.0644882	-0.266552	-0.0644882	-0.266552	-0.202064	6472
NMT2	0.41683920541115616	0.4055107945888438	0.41683920541115616	0.4055107945888438	-0.0113284	9383
CASP14	0.125824	-0.429017	0.125824	-0.429017	-0.55484	2636
RAB9B	0.6442027122177042	0.13725728778229584	0.6442027122177042	0.13725728778229584	-0.506945	3009
PCOLCE	0.0736302	0.12077577363532041	0.0736302	0.12077577363532041	0.0471455	10337
FOXJ1	-0.457337	0.26154690478710435	-0.457337	0.26154690478710435	0.7188838095742087	17247
KCNJ14	0.0708248	-0.54027	0.0708248	-0.54027	-0.611095	2224
TMEM209	-0.355689	-0.597781	-0.355689	-0.597781	-0.242092	5912
DGKD	-0.278642	-0.189218	-0.278642	-0.189218	0.0894248	10970
HES7	-0.599036	0.079996	-0.599036	0.079996	0.6790319363696424	17046
TRIM31	-0.474267	0.00574658	-0.474267	0.00574658	0.4800131632055603	15664
GNG2	-0.105397	-0.115757	-0.105397	-0.115757	-0.0103608	9395
SLC45A3	-0.360817	-0.172923	-0.360817	-0.172923	0.18789355988079393	12377
PRR3	0.11774008240036926	-0.795765	0.11774008240036926	-0.795765	-0.913505	852
GNAO1	0.3120354189437974	0.4185845810562026	0.3120354189437974	0.4185845810562026	0.10654916211240523	11240
WDTC1	-0.958963	-0.380577	-0.958963	-0.380577	0.5783865280497776	16409
ELF3	-0.151222	0.6166822804394143	-0.151222	0.6166822804394143	0.7679045608788286	17469
ZASP	0.547588	0.602442	0.547588	0.602442	0.0548549	10440
KCNK4	0.0643416	-0.295528	0.0643416	-0.295528	-0.359869	4435
TSPAN15	0.29561448598923135	-0.317654	0.29561448598923135	-0.317654	-0.613269	2210
FOXD4L3	-0.527361	0.0686807	-0.527361	0.0686807	0.5960414641435161	16528
HIST1H4L	-0.555842	0.3177715053424193	-0.555842	0.3177715053424193	0.8736130106848388	17848
ABHD1	0.0622524	0.41793756248244834	0.0622524	0.41793756248244834	0.3556851249648967	14463
SUOX	-0.168391	-0.413149	-0.168391	-0.413149	-0.244758	5867
LOC400927-CSNK1E	-0.62301	0.13184028366977849	-0.62301	0.13184028366977849	0.754851	17417
G3BP2	0.0473599	0.0105549	0.0473599	0.0105549	-0.036805	9012
C8orf34	-0.33147	-0.52841	-0.33147	-0.52841	-0.196939	6545
GRM4	-0.308623	0.9442728450852904	-0.308623	0.9442728450852904	1.2528956901705808	18611
PTPN18	0.17413409389221454	-0.661984	0.17413409389221454	-0.661984	-0.836118	1082
ZBTB18	-0.561603	-0.0583112	-0.561603	-0.0583112	0.5032913961732105	15874
EIF4EBP2	0.14250300028351504	0.487527	0.14250300028351504	0.487527	0.34502399943296996	14333
IMPG2	0.9734508789235254	1.6143291210764745	0.9734508789235254	1.6143291210764745	0.6408782421529491	16838
PREPL	-0.160678	0.9824776606868119	-0.160678	0.9824776606868119	1.1431553213736239	18452
GPSM2	0.17525098381199483	-0.680921	0.17525098381199483	-0.680921	-0.856172	1018
RAD51	-0.797827	-0.948353	-0.797827	-0.948353	-0.150527	7222
SCARF2	0.38839990641106314	0.32723009358893684	0.38839990641106314	0.32723009358893684	-0.0611698	8611
SLC25A43	0.48827918668186604	-0.370359	0.48827918668186604	-0.370359	-0.858638	1003
SLC17A9	-0.928578	-0.553882	-0.928578	-0.553882	0.37469608278078537	14690
SH3TC2	-0.119347	0.3509768697571605	-0.119347	0.3509768697571605	0.47032373951432105	15574
RNF6	0.4703424760814432	-0.274772	0.4703424760814432	-0.274772	-0.745115	1449
NIPSNAP3A	-0.78029	-0.118186	-0.78029	-0.118186	0.6621044936327901	16961
LOC102724279	0.3894420470335964	-0.504922	0.3894420470335964	-0.504922	-0.894364	905
UQCR10	-0.464832	-0.363478	-0.464832	-0.363478	0.1013549981721733	11163
NIPSNAP3B	-0.547532	-0.811068	-0.547532	-0.811068	-0.263536	5614
JSRP1	0.29997523540497945	0.023655764595020556	0.29997523540497945	0.023655764595020556	-0.276319	5426
TUSC1	-1.0755	-0.245438	-1.0755	-0.245438	0.8300632010782294	17697
ISY1-RAB43	-0.368113	0.5784133062070888	-0.368113	0.5784133062070888	0.9465266124141775	18044
AKR1C3	-0.242366	-0.202734	-0.242366	-0.202734	0.039632778960139586	10224
FAM45A	0.0286302	-0.0125132	0.0286302	-0.0125132	-0.0411434	8948
KCNA5	0.0984294	0.048010561424090534	0.0984294	0.048010561424090534	-0.0504189	8790
STXBP6	-0.71282	0.30215977099833535	-0.71282	0.30215977099833535	1.0149795419966705	18210
STAT6	-0.202563	-0.177367	-0.202563	-0.177367	0.025196124680228055	9957
C17orf62	-0.795658	-0.391892	-0.795658	-0.391892	0.40376691541663434	14983
TAS2R3	0.3479424385617432	-0.0378464	0.3479424385617432	-0.0378464	-0.385789	4130
PRKCZ	0.022630091445291215	0.0559309	0.022630091445291215	0.0559309	0.0333008	10117
MRS2	-0.21657	-0.120591	-0.21657	-0.120591	0.0959789	11073
AGRN	-0.554502	-0.107419	-0.554502	-0.107419	0.4470828851975863	15408
BANK1	0.3114178361731542	-0.128074	0.3114178361731542	-0.128074	-0.439492	3601
CCR1	-1.46538	-0.0948408	-1.46538	-0.0948408	1.3705413766145773	18734
CERS6	0.6826264627151343	0.5668735372848658	0.6826264627151343	0.5668735372848658	-0.115753	7746
WDR34	-0.0613892	0.7926791830659872	-0.0613892	0.7926791830659872	0.8540683661319743	17779
C3orf52	0.18403663212645444	0.5581733678735455	0.18403663212645444	0.5581733678735455	0.3741367357470911	14683
DENND5B	-0.214477	-0.120381	-0.214477	-0.120381	0.0940962	11036
THRA	-0.527149	-0.588951	-0.527149	-0.588951	-0.0618018	8600
FNDC5	-0.871285	-0.0501126	-0.871285	-0.0501126	0.8211727019458486	17653
GRM1	0.46486845301057694	0.11226154698942307	0.46486845301057694	0.11226154698942307	-0.352607	4497
RUSC2	0.10957067165810104	0.12563032834189897	0.10957067165810104	0.12563032834189897	0.016059656683797927	9812
EPB41L5	0.5702632477324274	0.0695768	0.5702632477324274	0.0695768	-0.500686	3062
C3orf70	1.0628295284358311	0.60255	1.0628295284358311	0.60255	-0.460279	3403
IL2RA	0.010709872991072587	0.1154901270089274	0.010709872991072587	0.1154901270089274	0.10478025401785482	11212
ALX4	-0.208518	0.41210753213844925	-0.208518	0.41210753213844925	0.6206250642768985	16717
CPA2	0.5345102108309239	0.56851	0.5345102108309239	0.56851	0.0339996	10133
GATSL3	-0.0317587	0.245396	-0.0317587	0.245396	0.277154	13540
STATH	-0.0912339	0.128474	-0.0912339	0.128474	0.21970772409127398	12790
HBB	-0.537213	0.4409925506182593	-0.537213	0.4409925506182593	0.9782051012365187	18126
STK32B	-1.3899	0.7152889682696302	-1.3899	0.7152889682696302	2.1051879365392603	19030
ASGR1	-0.280013	-0.230217	-0.280013	-0.230217	0.049796165768709155	10374
PPP1R32	0.4878997042182525	-0.52452	0.4878997042182525	-0.52452	-1.01242	648
ACOX2	0.0791078	-0.182447	0.0791078	-0.182447	-0.261555	5634
SEMA3E	-0.0369448	0.018987802258165737	-0.0369448	0.018987802258165737	0.055932604516331474	10459
EHHADH	0.015909972900798444	-0.739497	0.015909972900798444	-0.739497	-0.755407	1394
NFXL1	-0.478651	-0.0120427	-0.478651	-0.0120427	0.466609	15544
CD59	0.5911580591643005	0.5316419408356995	0.5911580591643005	0.5316419408356995	-0.0595161	8646
MAGED4	0.4494650245536776	0.088065	0.4494650245536776	0.088065	-0.3614	4412
C17orf100	0.19847971285755656	-1.05929	0.19847971285755656	-1.05929	-1.25777	326
ABCC10	-0.670922	0.509312	-0.670922	0.509312	1.180234043590856	18508
IFI27	0.23553167573500197	-0.049672	0.23553167573500197	-0.049672	-0.285204	5321
GPR84	-1.41607	-0.113068	-1.41607	-0.113068	1.3030034494827634	18668
CNTN5	0.46667617523937377	-0.135704	0.46667617523937377	-0.135704	-0.60238	2278
PATE4	-0.0118965	-0.288929	-0.0118965	-0.288929	-0.277032	5416
NME5	0.6900830087530553	0.7824769912469447	0.6900830087530553	0.7824769912469447	0.092394	11013
YLPM1	-0.0936457	-0.570204	-0.0936457	-0.570204	-0.476559	3265
TMEM136	-0.349912	-0.790908	-0.349912	-0.790908	-0.440996	3587
ARHGAP44	-0.190205	-0.390365	-0.190205	-0.390365	-0.20016	6504
APOA5	-0.26158	-0.117126	-0.26158	-0.117126	0.14445394942014533	11781
MRPS27	-1.03157	-0.289679	-1.03157	-0.289679	0.7418922027878718	17351
IPCEF1	-0.0730701	0.3834401344979162	-0.0730701	0.3834401344979162	0.45651026899583236	15482
ZNF18	-0.387828	0.0827181	-0.387828	0.0827181	0.4705461718548689	15578
RUNX3	0.45384454528129553	0.2322254547187045	0.45384454528129553	0.2322254547187045	-0.221619	6191
AK7	-0.0465845	-0.184701	-0.0465845	-0.184701	-0.138116	7406
PRKCDBP	0.7223574972111962	0.7720125027888037	0.7223574972111962	0.7720125027888037	0.049655	10371
LURAP1	0.0703775	-0.140442	0.0703775	-0.140442	-0.210819	6342
DCXR	-0.946177	-0.0261423	-0.946177	-0.0261423	0.9200343200274511	17986
KRTAP4-8	-0.424871	-0.297119	-0.424871	-0.297119	0.12775257023163628	11532
ZNF33A	0.039961064799918275	-0.313504	0.039961064799918275	-0.313504	-0.353465	4486
DNAH3	-0.611656	-0.379774	-0.611656	-0.379774	0.23188189197276482	12930
CDK19	-0.200777	0.11484700028259656	-0.200777	0.11484700028259656	0.31562400056519313	13985
NCF1	-0.223534	-0.430596	-0.223534	-0.430596	-0.207063	6396
LCORL	-0.206498	-0.209332	-0.206498	-0.209332	-0.00283486	9512
CLDN8	0.1391592804498633	0.23610071955013667	0.1391592804498633	0.23610071955013667	0.0969414	11090
SGPL1	-0.651588	0.055398	-0.651588	0.055398	0.7069859691263006	17188
CENPL	0.16820140911062142	0.5169485908893785	0.16820140911062142	0.5169485908893785	0.3487471817787571	14374
SCN5A	-0.125717	-0.312023	-0.125717	-0.312023	-0.186306	6688
HTR4	-0.963964	-0.20079	-0.963964	-0.20079	0.7631749047472304	17451
GNA12	0.11166226092039702	-0.297983	0.11166226092039702	-0.297983	-0.409646	3902
PDCD2L	-0.165253	0.45137284467564165	-0.165253	0.45137284467564165	0.6166256893512833	16687
RIPPLY3	-0.385535	-0.218315	-0.385535	-0.218315	0.16721903048402464	12118
AZGP1	-0.0582901	0.27135008506502667	-0.0582901	0.27135008506502667	0.3296401701300533	14144
DDHD1	-0.407728	-0.392022	-0.407728	-0.392022	0.0157069	9807
PPM1F	-0.523751	0.0723311	-0.523751	0.0723311	0.5960822113334816	16529
PLCXD3	0.19067094729898232	-0.361911	0.19067094729898232	-0.361911	-0.552582	2651
C10orf25	-0.0374042	0.1695461786431755	-0.0374042	0.1695461786431755	0.20695035728635103	12617
PKIA	-0.131824	0.10238440915706365	-0.131824	0.10238440915706365	0.2342088183141273	12969
QPRT	-0.263873	0.6213533809845885	-0.263873	0.6213533809845885	0.885227	17880
PNPLA5	0.060860178314177574	0.0192508	0.060860178314177574	0.0192508	-0.0416094	8939
SLC22A6	0.3471424312938475	0.20085756870615254	0.3471424312938475	0.20085756870615254	-0.146285	7289
OGFR	0.1952533112613815	-0.118188	0.1952533112613815	-0.118188	-0.313442	4996
ABCF1	0.33266936712452566	0.14349063287547434	0.33266936712452566	0.14349063287547434	-0.189179	6653
RNF148	-0.494792	-0.496588	-0.494792	-0.496588	-0.00179672	9533
CLEC14A	-0.426707	-1.39686	-0.426707	-1.39686	-0.970156	719
PAPOLG	-0.112098	-0.528022	-0.112098	-0.528022	-0.415923	3839
SGOL2	-0.0147269	-0.64705	-0.0147269	-0.64705	-0.632323	2092
TMPRSS11B	0.5707743335903646	0.10865566640963542	0.5707743335903646	0.10865566640963542	-0.462119	3390
MCHR2	0.0496495	-0.218966	0.0496495	-0.218966	-0.268615	5534
ZNF513	0.0657979	-0.0853789	0.0657979	-0.0853789	-0.151177	7213
FLI1	-0.561752	-0.646798	-0.561752	-0.646798	-0.085045	8241
RGL1	0.41320333211413207	-0.415183	0.41320333211413207	-0.415183	-0.828387	1109
OVOL3	-0.0281476	0.5549696211044045	-0.0281476	0.5549696211044045	0.583117	16442
SAC3D1	-0.997852	0.0821616	-0.997852	0.0821616	1.080013271579796	18336
MMAA	0.065026	-0.03096	0.065026	-0.03096	-0.0959861	8065
TCEA2	-0.330081	-0.970229	-0.330081	-0.970229	-0.640149	2033
LMAN2	0.0989562	0.3538857774993607	0.0989562	0.3538857774993607	0.2549295549987214	13267
STIL	-0.0497924	-0.595948	-0.0497924	-0.595948	-0.546155	2702
UQCC2	0.2097209923261647	-0.0361076	0.2097209923261647	-0.0361076	-0.245829	5854
GORASP1	0.0761733	0.23925767710806364	0.0761733	0.23925767710806364	0.16308435421612727	12054
PIN4	-0.203502	-0.876338	-0.203502	-0.876338	-0.672837	1828
LRRC46	-0.404375	-0.0603254	-0.404375	-0.0603254	0.3440492960970688	14316
SMCO4	-0.983411	-0.381669	-0.983411	-0.381669	0.6017426819768336	16569
NOP58	-0.830215	0.0286753	-0.830215	0.0286753	0.8588906241137593	17795
ATP8B4	0.4169102007149953	0.16582979928500471	0.4169102007149953	0.16582979928500471	-0.25108	5779
GDPD5	-0.327785	-0.186565	-0.327785	-0.186565	0.1412198521441651	11739
KIAA1841	0.740735	0.30965498751580606	0.740735	0.30965498751580606	-0.43108	3685
STH	-0.401079	0.27011911746463474	-0.401079	0.27011911746463474	0.6711982349292694	17000
ZMYM6	0.7021331764490094	-1.15762	0.7021331764490094	-1.15762	-1.85976	69
HHATL	-0.0236655	-0.697205	-0.0236655	-0.697205	-0.673539	1819
MIIP	-0.112315	-0.221595	-0.112315	-0.221595	-0.109281	7851
SLC2A10	-0.212587	0.43368728488521596	-0.212587	0.43368728488521596	0.646275	16873
EPC2	0.0825255	-1.97708	0.0825255	-1.97708	-2.0596	48
UBL4B	0.03175	-0.092485	0.03175	-0.092485	-0.124235	7611
MFSD6L	-0.503541	-0.203169	-0.503541	-0.203169	0.300372	13813
TKTL1	-0.227494	-0.129956	-0.227494	-0.129956	0.0975386	11099
CHRNA10	0.11387104625481331	-0.361702	0.11387104625481331	-0.361702	-0.475573	3276
FBXO46	-0.162763	7.724013708603622e-4	-0.162763	7.724013708603622e-4	0.16353580274172075	12064
OR2W5	0.17808086397462286	0.19275913602537714	0.17808086397462286	0.19275913602537714	0.014678272050754282	9790
KDM3A	0.4646284234720028	0.2209215765279972	0.4646284234720028	0.2209215765279972	-0.243707	5886
KRTAP12-4	-0.212658	-0.201572	-0.212658	-0.201572	0.011085769172789695	9733
RPP21	-1.1	-1.2964	-1.1	-1.2964	-0.196402	6554
ZNF605	-0.0195535	0.4086205078444465	-0.0195535	0.4086205078444465	0.428174	15240
CHRDL2	-0.784531	0.00366323	-0.784531	0.00366323	0.788194	17541
TDO2	1.0171419263143733	0.7398180736856266	1.0171419263143733	0.7398180736856266	-0.277324	5412
SET	-0.991021	0.3332513717104798	-0.991021	0.3332513717104798	1.3242727434209596	18686
CD9	0.7825492994198849	0.8034107005801151	0.7825492994198849	0.8034107005801151	0.020861401160230164	9886
PRG3	-0.224555	-0.890335	-0.224555	-0.890335	-0.66578	1864
THBS3	-0.437204	-0.358046	-0.437204	-0.358046	0.0791572	10821
SLC39A8	0.11485369984369817	0.23518330015630182	0.11485369984369817	0.23518330015630182	0.12032960031260365	11427
MTHFD1	-1.06702	-0.741013	-1.06702	-0.741013	0.3260033452833788	14106
ZSCAN5B	-0.483356	-0.761254	-0.483356	-0.761254	-0.277899	5400
TEX10	0.21215982064707384	-0.49738	0.21215982064707384	-0.49738	-0.70954	1632
NDFIP1	-0.115729	-0.374781	-0.115729	-0.374781	-0.259051	5670
LIAS	-0.466408	-0.067108	-0.466408	-0.067108	0.3993002138848223	14941
XRCC6	-0.167058	-0.0984322	-0.167058	-0.0984322	0.0686256	10664
TRPM3	0.18617818347296766	-0.0223502	0.18617818347296766	-0.0223502	-0.208528	6374
SLC5A4	0.13523669143836337	-0.389447	0.13523669143836337	-0.389447	-0.524683	2884
TMOD2	-0.78847	0.45922022562545334	-0.78847	0.45922022562545334	1.2476904512509066	18606
SEMA3B	-0.305	-0.61875	-0.305	-0.61875	-0.31375	4991
SOBP	-0.441947	0.4580873213544916	-0.441947	0.4580873213544916	0.9000346427089831	17929
PDILT	0.52603	0.47254979016650694	0.52603	0.47254979016650694	-0.0534804	8732
FRMPD4	0.24286826128373748	-0.248968	0.24286826128373748	-0.248968	-0.491837	3142
ZNF383	9.655300950055304e-4	-0.460439	9.655300950055304e-4	-0.460439	-0.461404	3395
TAS2R42	0.1288812336991696	-0.384909	0.1288812336991696	-0.384909	-0.51379	2958
ATP8A2	-0.0585273	0.6939812532684194	-0.0585273	0.6939812532684194	0.7525085065368389	17402
EGFL8	0.5723013854025806	0.30982861459741945	0.5723013854025806	0.30982861459741945	-0.262473	5625
LOC100996693	0.053134264983045375	0.3651745350169546	0.053134264983045375	0.3651745350169546	0.3120402700339093	13943
C19orf57	-0.0809821	0.5301921467517059	-0.0809821	0.5301921467517059	0.6111742935034118	16645
C11orf44	-0.293651	-0.224879	-0.293651	-0.224879	0.0687721	10669
C19orf35	-0.521792	-0.616908	-0.521792	-0.616908	-0.0951158	8077
ZNF83	-0.0109967	0.0772667	-0.0109967	0.0772667	0.0882634	10957
PPM1J	-0.160137	-0.374383	-0.160137	-0.374383	-0.214247	6303
SPATA2	-0.0391301	-0.174419	-0.0391301	-0.174419	-0.135289	7449
SLC7A1	-0.430368	-0.182752	-0.430368	-0.182752	0.24761687907238894	13175
NUP62	-1.09943	-0.0582204	-1.09943	-0.0582204	1.041211122120764	18262
TXNRD2	0.8894813890005764	0.6366686109994236	0.8894813890005764	0.6366686109994236	-0.252813	5762
BBC3	0.486358	0.238142	0.486358	0.238142	-0.248215	5817
LGALS16	-0.349463	-0.116321	-0.349463	-0.116321	0.23314198605051858	12950
TTC27	-0.583536	-0.715284	-0.583536	-0.715284	-0.131749	7503
PLG	-0.487571	0.0636515	-0.487571	0.0636515	0.5512229427988493	16222
ARMCX4	-0.140216	0.14853566102529292	-0.140216	0.14853566102529292	0.28875132205058585	13670
NACC2	-0.400021	0.2073506808394381	-0.400021	0.2073506808394381	0.6073713616788762	16620
NME7	0.7280786052087996	0.22837139479120033	0.7280786052087996	0.22837139479120033	-0.499707	3070
CFB	-0.00519644	-0.260653	-0.00519644	-0.260653	-0.255456	5725
HMGXB3	-0.319104	-0.918846	-0.319104	-0.918846	-0.599741	2298
MCCC2	-0.182578	-0.231332	-0.182578	-0.231332	-0.0487541	8812
FUT8	-1.50068	0.0438424	-1.50068	0.0438424	1.5445247030191525	18869
KIF25	0.3440574171688671	-0.0579654	0.3440574171688671	-0.0579654	-0.402023	3972
SPIRE1	-0.47727	-0.96439	-0.47727	-0.96439	-0.48712	3185
KRTAP1-4	-0.503912	-0.278178	-0.503912	-0.278178	0.2257333897264009	12851
ADAMTS12	0.173631	0.33639884306962203	0.173631	0.33639884306962203	0.16276768613924403	12044
LOC100130357	0.0827923	0.0949027	0.0827923	0.0949027	0.012110343814015836	9749
FAM169B	0.15834394229287596	0.474016	0.15834394229287596	0.474016	0.31567211541424806	13986
RFXANK	-0.829375	0.027585233600734352	-0.829375	0.027585233600734352	0.8569604672014688	17787
RNF2	-0.339713	-0.284597	-0.339713	-0.284597	0.055115892706821434	10445
GRIK3	0.5314267698100787	0.37034323018992127	0.5314267698100787	0.37034323018992127	-0.161084	7054
C8orf44-SGK3	0.4214530440411928	-0.688013	0.4214530440411928	-0.688013	-1.10947	491
LONP1	-1.16572	-0.480077	-1.16572	-0.480077	0.6856464369032186	17083
KATNA1	-0.321841	0.6791214979489427	-0.321841	0.6791214979489427	1.0009629958978854	18179
MAP3K7	-0.0195359	-0.191113	-0.0195359	-0.191113	-0.171577	6900
BTAF1	-0.35684	-0.0493358	-0.35684	-0.0493358	0.3075037826812438	13898
SULT6B1	-1.51056	-0.0697773	-1.51056	-0.0697773	1.4407873218830014	18798
ZNF777	-0.571938	0.24777789824226154	-0.571938	0.24777789824226154	0.8197157964845232	17647
GAL3ST3	0.573075	0.160525	0.573075	0.160525	-0.41255	3876
BOLA2B	0.0446871	-0.137995	0.0446871	-0.137995	-0.182682	6743
SRP9	-1.46718	-1.36452	-1.46718	-1.36452	0.1026665151553916	11177
A4GNT	-0.838035	-0.304475	-0.838035	-0.304475	0.5335607572117076	16096
MEI1	0.4073931973424033	0.0026048	0.4073931973424033	0.0026048	-0.404788	3945
LHFP	0.4268826042882545	0.6986473957117455	0.4268826042882545	0.6986473957117455	0.271765	13473
NOS1	-0.245154	0.3183736422459368	-0.245154	0.3183736422459368	0.5635272844918735	16300
NPNT	0.0378091	0.893014	0.0378091	0.893014	0.855205	17783
CLEC4G	0.5522129522430262	0.031372047756973755	0.5522129522430262	0.031372047756973755	-0.520841	2910
MVD	-0.492832	-0.511358	-0.492832	-0.511358	-0.0185269	9287
BCOR	-0.219557	0.0685968	-0.219557	0.0685968	0.28815354600955667	13662
CEP76	0.074636	0.33602298999430624	0.074636	0.33602298999430624	0.2613869799886125	13343
TNFAIP6	-0.344562	-0.245708	-0.344562	-0.245708	0.0988535	11115
WBP1	0.11369558416356956	0.11671541583643044	0.11369558416356956	0.11671541583643044	0.00301983	9615
ZFAND6	0.0505652	-0.158756	0.0505652	-0.158756	-0.209321	6365
RCAN1	-0.0341056	-0.00547939	-0.0341056	-0.00547939	0.028626216276609308	10039
TRDN	-0.0710759	-0.598434	-0.0710759	-0.598434	-0.527358	2855
MAP4K3	1.1716526662509075	1.0338473337490925	1.1716526662509075	1.0338473337490925	-0.137805	7410
ALG12	0.24539892483129394	-0.912799	0.24539892483129394	-0.912799	-1.1582	428
C16orf78	0.0714957	-0.460389	0.0714957	-0.460389	-0.531884	2820
ARL3	0.11341410946401576	-0.929081	0.11341410946401576	-0.929081	-1.0425	595
CDRT15	-0.0316958	-0.396598	-0.0316958	-0.396598	-0.364902	4368
FUT5	0.1843230934626261	-0.580553	0.1843230934626261	-0.580553	-0.764876	1345
USP16	-0.00698377	-0.282564	-0.00698377	-0.282564	-0.27558	5431
CCR9	0.022827207072898453	-0.417464	0.022827207072898453	-0.417464	-0.440291	3594
KRT77	0.3935319945903218	0.6614280054096783	0.3935319945903218	0.6614280054096783	0.2678960108193565	13428
MAPKAPK2	-0.586714	-0.814526	-0.586714	-0.814526	-0.227812	6113
ABCB4	-0.671611	0.31880128410486863	-0.671611	0.31880128410486863	0.9904125682097372	18160
PSMB1	0.4907243846959561	0.7935956153040439	0.4907243846959561	0.7935956153040439	0.3028712306080878	13849
PHACTR2	-1.21025	-0.221958	-1.21025	-0.221958	0.9882945457597001	18156
MCPH1	-0.165411	-0.433199	-0.165411	-0.433199	-0.267788	5554
IPO8	-0.350948	-0.317792	-0.350948	-0.317792	0.0331557	10112
BNIP2	-0.145585	-0.584455	-0.145585	-0.584455	-0.43887	3605
LSM7	-1.4179	-2.7755	-1.4179	-2.7755	-1.3576	247
ZNF14	0.767	0.19675	0.767	0.19675	-0.570249	2511
PROM1	0.0476058	-0.0691275	0.0476058	-0.0691275	-0.116733	7729
C4orf51	-0.204075	0.12533476627684065	-0.204075	0.12533476627684065	0.32940953255368133	14140
PRDM1	0.2123137014417456	-0.147814	0.2123137014417456	-0.147814	-0.360127	4430
PLA1A	-0.055275	-0.033568	-0.055275	-0.033568	0.021707039696104595	9901
POU2F3	-0.181302	-0.598318	-0.181302	-0.598318	-0.417016	3825
MIOS	-0.855192	-0.606318	-0.855192	-0.606318	0.24887343805842232	13189
CCNO	0.0967921	0.6113568525969966	0.0967921	0.6113568525969966	0.5145647051939932	15955
PNMT	-0.0760972	-0.510873	-0.0760972	-0.510873	-0.434776	3637
TNFRSF10C	-0.806217	-0.0826695	-0.806217	-0.0826695	0.7235476264285835	17263
SLC25A19	-1.07264	-0.534836	-1.07264	-0.534836	0.5378087608912228	16132
ENTHD2	0.16282645390221787	-0.179826	0.16282645390221787	-0.179826	-0.342653	4630
CORO1A	-0.19742	-0.25056	-0.19742	-0.25056	-0.0531407	8745
CFL2	-0.126884	-0.303826	-0.126884	-0.303826	-0.176941	6820
SMARCA2	-0.568942	-0.800798	-0.568942	-0.800798	-0.231855	6058
HIST1H2BJ	0.32762028348488864	0.10517971651511135	0.32762028348488864	0.10517971651511135	-0.222441	6185
GPX1	0.3909951984694464	0.12302480153055359	0.3909951984694464	0.12302480153055359	-0.26797	5550
ETFA	0.10340789127491834	0.6149191087250816	0.10340789127491834	0.6149191087250816	0.5115112174501633	15931
CNEP1R1	-0.188238	-0.231372	-0.188238	-0.231372	-0.0431335	8916
TMEM169	0.4625687403743081	0.44306125962569187	0.4625687403743081	0.44306125962569187	-0.0195075	9271
GEMIN7	-1.09203	-0.544043	-1.09203	-0.544043	0.547983	16194
C16orf89	-0.300245	0.3828149712320363	-0.300245	0.3828149712320363	0.6830599424640725	17071
VAPB	0.28509367396608765	-1.58493	0.28509367396608765	-1.58493	-1.87003	66
RPL26L1	0.5928751187220767	1.2081448812779234	0.5928751187220767	1.2081448812779234	0.6152697625558468	16675
CA13	0.097157	0.22065000690749406	0.097157	0.22065000690749406	0.1234930138149881	11468
ITFG2	0.17012809887957453	-0.151928	0.17012809887957453	-0.151928	-0.322056	4876
CSTL1	-0.170404	-0.170376	-0.170404	-0.170376	2.860502553711508e-5	9562
USP17L12	0.39365756532041174	0.0859724	0.39365756532041174	0.0859724	-0.307685	5061
ZNF235	-0.710738	-0.124872	-0.710738	-0.124872	0.5858664409467222	16466
SPON2	-0.136681	-0.0293561	-0.136681	-0.0293561	0.1073247089693366	11255
MRPS15	0.017418138567494322	-0.16258	0.017418138567494322	-0.16258	-0.179998	6788
LYPLA1	0.338529	-0.160069	0.338529	-0.160069	-0.498598	3081
ZNF560	-0.296807	0.4329968951185438	-0.296807	0.4329968951185438	0.7298037902370875	17287
TAX1BP3	-0.303785	0.503095	-0.303785	0.503095	0.80688	17609
SOX14	-0.624783	-0.627557	-0.624783	-0.627557	-0.00277368	9515
KRT17	-0.0521855	-0.279634	-0.0521855	-0.279634	-0.227449	6120
DUSP10	0.12572626101190706	-0.46632	0.12572626101190706	-0.46632	-0.592047	2357
GFM1	-1.72127	-0.992981	-1.72127	-0.992981	0.7282879545286668	17282
UHRF1BP1L	-0.525709	-0.517491	-0.525709	-0.517491	0.00821784	9688
KLRF2	-0.0883264	-0.0015576	-0.0883264	-0.0015576	0.0867688	10932
KRTAP10-7	-1.36902	-0.598759	-1.36902	-0.598759	0.7702625269312564	17475
GRIN2B	-0.777341	0.46609110802334797	-0.777341	0.46609110802334797	1.243432216046696	18601
CCDC150	-0.0208212	-0.250418	-0.0208212	-0.250418	-0.229597	6092
OSBPL8	0.5747032517426786	-1.10334	0.5747032517426786	-1.10334	-1.67805	103
GSTP1	-0.255558	-0.00817252	-0.255558	-0.00817252	0.2473859542584937	13169
ERP27	-0.323945	-0.322465	-0.323945	-0.322465	0.00147961	9587
CAPN12	0.1707622107510019	-3.32108e-05	0.1707622107510019	-3.32108e-05	-0.170795	6910
RAPSN	-0.183933	-0.253017	-0.183933	-0.253017	-0.0690845	8480
ACADM	0.17497825936895295	-0.102476	0.17497825936895295	-0.102476	-0.277455	5407
PPP1R17	-1.55298	-0.468985	-1.55298	-0.468985	1.0839908603055495	18344
CIB4	-0.149142	0.0360131	-0.149142	0.0360131	0.18515522781038976	12341
TSHZ1	-0.36251	0.19005002138787083	-0.36251	0.19005002138787083	0.5525600427757417	16236
STRN3	-0.303147	-0.470393	-0.303147	-0.470393	-0.167247	6960
OR10K1	-0.30475	-0.129193	-0.30475	-0.129193	0.1755571872885452	12207
DHRS7C	-0.863117	-0.182493	-0.863117	-0.182493	0.6806244764902557	17054
PRMT5	-0.620785	-0.128855	-0.620785	-0.128855	0.4919307680391829	15775
SMURF1	0.1489627724516214	-0.376532	0.1489627724516214	-0.376532	-0.525495	2871
MAMSTR	0.0349032	-0.54331	0.0349032	-0.54331	-0.578213	2456
PAK3	-0.198785	0.0815651	-0.198785	0.0815651	0.28035016251007194	13578
GLDC	-0.616076	0.36021562030193416	-0.616076	0.36021562030193416	0.9762912406038684	18115
RAP1A	0.47274087630613815	-0.0923339	0.47274087630613815	-0.0923339	-0.565075	2562
GLIS3	-0.00978387	0.16626886525401155	-0.00978387	0.16626886525401155	0.17605273050802311	12215
OR52M1	-0.0785101	-0.2008	-0.0785101	-0.2008	-0.12229	7650
CYB5B	0.28761150624880744	0.0927285	0.28761150624880744	0.0927285	-0.194883	6576
DDX41	-0.758382	-0.462958	-0.758382	-0.462958	0.2954246604533738	13752
ARMCX5-GPRASP2	-0.57663	-0.52632	-0.57663	-0.52632	0.0503096	10381
TSSK3	-0.686131	-0.134999	-0.686131	-0.134999	0.5511320355669459	16221
PARVA	-0.692873	-0.489817	-0.692873	-0.489817	0.20305653801742274	12563
CREB3L1	-0.140007	0.6554072196335454	-0.140007	0.6554072196335454	0.7954144392670909	17563
GPR52	-0.10114	-0.66301	-0.10114	-0.66301	-0.56187	2591
ANKMY2	-0.306229	0.26025901641483734	-0.306229	0.26025901641483734	0.5664880328296746	16318
SPTBN2	-0.0931077	0.555898	-0.0931077	0.555898	0.6490053465863899	16891
CATSPER2	-0.23541	0.0579798	-0.23541	0.0579798	0.2933896645789716	13725
TWSG1	-0.410597	-0.494173	-0.410597	-0.494173	-0.0835756	8264
PRR23C	0.0949883	0.2273627273006119	0.0949883	0.2273627273006119	0.13237445460122382	11618
KRTAP16-1	0.0905299	0.16392907275689877	0.0905299	0.16392907275689877	0.0733991	10740
FIGNL2	0.0377519	-0.409831	0.0377519	-0.409831	-0.447583	3520
TMEM67	-0.680581	0.3349111487710607	-0.680581	0.3349111487710607	1.0154922975421214	18212
SCN1B	0.20531895639661465	0.16466104360338535	0.20531895639661465	0.16466104360338535	-0.0406579	8955
PCDHGA10	0.021450423619948943	0.0444616	0.021450423619948943	0.0444616	0.0230112	9924
CTBP2	-0.103403	-0.699537	-0.103403	-0.699537	-0.596135	2323
CFAP46	0.020039368270824406	-0.258139	0.020039368270824406	-0.258139	-0.278179	5393
MTMR4	0.0626963	0.41827471183252457	0.0626963	0.41827471183252457	0.35557842366504916	14462
IMPDH2	-0.944244	0.0902241	-0.944244	0.0902241	1.03447	18253
NME6	-1.86592	-0.819735	-1.86592	-0.819735	1.0461805117880327	18272
HIST1H3A	0.20647072869386593	-0.224711	0.20647072869386593	-0.224711	-0.431181	3683
PRPF6	-0.378857	-0.316753	-0.378857	-0.316753	0.062103942687414315	10572
ASB13	0.5410616295568075	0.19596837044319249	0.5410616295568075	0.19596837044319249	-0.345093	4591
CST3	0.0975336	0.31380939176776657	0.0975336	0.31380939176776657	0.21627578353553314	12748
IFIT5	0.38747108268884556	0.34523891731115447	0.38747108268884556	0.34523891731115447	-0.0422322	8927
UVRAG	-0.109674	-0.198346	-0.109674	-0.198346	-0.0886715	8183
FAM207A	-0.77416	0.1513797911774757	-0.77416	0.1513797911774757	0.9255395823549515	17994
GGTLC1	-0.0769377	-0.219152	-0.0769377	-0.219152	-0.142215	7345
OTC	-0.0807699	-0.29528	-0.0807699	-0.29528	-0.21451	6299
RPL36AL	-2.12576	-0.346634	-2.12576	-0.346634	1.77913	18967
C1orf186	-0.300775	-0.268615	-0.300775	-0.268615	0.0321598	10101
PLEKHH3	-0.161399	0.0529594	-0.161399	0.0529594	0.21435876139943205	12720
RPRM	-0.693564	-0.783936	-0.693564	-0.783936	-0.090372	8159
MAL2	-0.629331	-0.584409	-0.629331	-0.584409	0.0449211	10308
C5orf22	0.2579361206517691	-0.101886	0.2579361206517691	-0.101886	-0.359822	4436
ACOT1	-0.963825	-0.271675	-0.963825	-0.271675	0.6921499482839991	17119
SLC30A8	0.290799	0.177811	0.290799	0.177811	-0.112987	7795
SEPT10	0.2994320065447792	1.069677993455221	0.2994320065447792	1.069677993455221	0.7702459869104418	17474
NCF4	0.41554424414818336	-0.305304	0.41554424414818336	-0.305304	-0.720848	1578
PSMA5	-0.975511	0.8022406451706819	-0.975511	0.8022406451706819	1.7777512903413637	18964
HELB	-0.246331	0.0914313	-0.246331	0.0914313	0.33776257142700156	14244
HCN2	-0.47326	-0.99491	-0.47326	-0.99491	-0.52165	2903
EIF3E	-0.930959	-0.502151	-0.930959	-0.502151	0.4288089112946426	15251
PPP1R3G	-0.310678	-0.277172	-0.310678	-0.277172	0.033505508410602625	10121
RPS15A	-1.288	0.0206523	-1.288	0.0206523	1.3086545340359799	18672
DNAJB13	0.7784658743811516	-0.168086	0.7784658743811516	-0.168086	-0.946552	774
CENPB	0.16064783878984762	-0.436408	0.16064783878984762	-0.436408	-0.597056	2317
NTRK2	-0.0618883	0.5258282749491593	-0.0618883	0.5258282749491593	0.5877165498983186	16480
ZNF182	0.02524	0.28660397801914256	0.02524	0.28660397801914256	0.26136395603828516	13342
THSD4	-0.251642	0.31766242657494437	-0.251642	0.31766242657494437	0.5693048531498888	16338
NIFK	-0.80781	-1.12367	-0.80781	-1.12367	-0.31586	4966
BAX	-0.0959522	0.23096220059049505	-0.0959522	0.23096220059049505	0.32691440118099013	14112
NRIP3	-0.283226	-0.152703	-0.283226	-0.152703	0.13052270222815332	11588
CD5L	-0.0208067	-0.561152	-0.0208067	-0.561152	-0.540346	2754
PLSCR5	0.9685718797983988	-0.0636169	0.9685718797983988	-0.0636169	-1.03219	614
TOM1L1	0.0138296	-1.21938	0.0138296	-1.21938	-1.23321	345
ANKS6	-0.209389	-0.194871	-0.209389	-0.194871	0.014518136502102874	9784
ARL6IP5	-0.133937	0.12856668268675392	-0.133937	0.12856668268675392	0.2625033653735078	13360
BTG1	-0.0121322	0.19176318057824182	-0.0121322	0.19176318057824182	0.20389536115648366	12573
CD80	0.3323265663533678	0.20390343364663216	0.3323265663533678	0.20390343364663216	-0.128423	7547
SLCO2B1	-1.23353	-0.569432	-1.23353	-0.569432	0.6640954396755718	16969
TTC34	0.490535	1.21013	0.490535	1.21013	0.7195907810278199	17252
POLR1B	-0.818132	-1.29877	-0.818132	-1.29877	-0.480636	3232
SMIM13	0.30078819180683236	0.0820318	0.30078819180683236	0.0820318	-0.218756	6230
CDCA8	0.8193696695702503	-0.40472	0.8193696695702503	-0.40472	-1.22409	354
LRRC23	0.14439592493436404	-0.351788	0.14439592493436404	-0.351788	-0.496184	3109
EAF1	-0.203703	0.2132831516528252	-0.203703	0.2132831516528252	0.4169863033056504	15132
GPC3	-0.23311	0.31224007539387016	-0.23311	0.31224007539387016	0.5453501507877403	16174
CLPSL1	0.11082029255310322	-0.793504	0.11082029255310322	-0.793504	-0.904325	872
ARHGEF19	0.33477525748247644	-0.291295	0.33477525748247644	-0.291295	-0.626071	2138
GPR31	-0.292701	-0.747119	-0.292701	-0.747119	-0.454419	3454
GGCT	-0.00396496	0.1662849641642667	-0.00396496	0.1662849641642667	0.1702499283285334	12149
ZNF358	-0.204563	-0.110446	-0.204563	-0.110446	0.0941162	11037
SERPINB7	-0.222713	-0.567107	-0.222713	-0.567107	-0.344394	4602
LYRM2	0.19975242974072632	0.45398757025927367	0.19975242974072632	0.45398757025927367	0.25423514051854734	13260
CSNK1G1	-0.119428	-0.107138	-0.119428	-0.107138	0.0122893	9753
INIP	0.6026380159511846	-0.191018	0.6026380159511846	-0.191018	-0.793656	1233
SLC43A2	-0.581118	-0.492102	-0.581118	-0.492102	0.0890166	10966
IARS2	-0.797654	-0.217216	-0.797654	-0.217216	0.5804379484856134	16424
TMEM259	0.2731655681646416	0.2132444318353584	0.2731655681646416	0.2132444318353584	-0.0599211	8634
NAGA	-0.599345	-0.115761	-0.599345	-0.115761	0.4835835916344164	15703
RNASE6	0.7876586928895245	0.2757113071104756	0.7876586928895245	0.2757113071104756	-0.511947	2970
CBLC	0.3240074135447333	-0.117873	0.3240074135447333	-0.117873	-0.441881	3577
RAPH1	-0.279956	-0.448724	-0.279956	-0.448724	-0.168769	6941
HYLS1	-0.434629	-0.148022	-0.434629	-0.148022	0.28660709809887897	13642
PTTG1	0.36801907142539914	-0.437379	0.36801907142539914	-0.437379	-0.805398	1177
BSG	-0.204315	-0.203925	-0.204315	-0.203925	3.906417416627006e-4	9565
MPP7	0.18158191166422302	-0.392192	0.18158191166422302	-0.392192	-0.573774	2490
PHB	-1.80937	-2.11643	-1.80937	-2.11643	-0.307051	5069
PRKCQ	-0.659151	-0.309149	-0.659151	-0.309149	0.35000216855244415	14393
SSX2IP	-0.180425	-0.0278938	-0.180425	-0.0278938	0.15253135857850533	11896
SCRN1	-0.938211	0.011070917594383223	-0.938211	0.011070917594383223	0.9492818351887664	18048
FAM20C	0.038555993923205426	-0.219497	0.038555993923205426	-0.219497	-0.258053	5683
GSAP	0.015847279062090155	0.4109437209379099	0.015847279062090155	0.4109437209379099	0.3950964418758197	14901
ACOT7	0.10312373657220161	0.00281226	0.10312373657220161	0.00281226	-0.100311	7981
HPS6	0.5571793289495571	0.17142067105044287	0.5571793289495571	0.17142067105044287	-0.385759	4131
SLC39A7	-0.348296	-0.346554	-0.348296	-0.346554	0.00174264	9592
TPP2	-0.0956429	-0.633477	-0.0956429	-0.633477	-0.537834	2769
RBP7	-0.713282	-0.201758	-0.713282	-0.201758	0.5115230405515364	15932
MCIDAS	-0.599634	0.13130402924839996	-0.599634	0.13130402924839996	0.7309380584967999	17297
DNAJA3	-0.121798	-0.623802	-0.121798	-0.623802	-0.502005	3044
ATRX	-1.12613	-0.102871	-1.12613	-0.102871	1.0232639712719076	18227
MIOX	-0.456643	0.38629339231781745	-0.456643	0.38629339231781745	0.8429367846356348	17736
PRSS3	-0.5466	-0.0295667	-0.5466	-0.0295667	0.5170335296274352	15978
SCAF4	0.23812317520913268	0.13459682479086732	0.23812317520913268	0.13459682479086732	-0.103526	7932
MARCH8	-0.231938	0.14548773238087162	-0.231938	0.14548773238087162	0.3774254647617432	14720
LAMP5	0.21558727537053754	0.16520272462946245	0.21558727537053754	0.16520272462946245	-0.0503846	8792
RAB30	0.2950511666798153	-1.45421	0.2950511666798153	-1.45421	-1.74926	92
C2orf76	-0.0668124	-0.476258	-0.0668124	-0.476258	-0.409445	3905
PPP1R8	-0.910969	-1.28163	-0.910969	-1.28163	-0.370662	4304
CTSZ	0.20187332600051083	0.21131667399948917	0.20187332600051083	0.21131667399948917	0.00944335	9704
MBOAT1	-0.817242	-0.12876	-0.817242	-0.12876	0.6884818784730496	17101
TPD52	0.13838084709424447	-0.205866	0.13838084709424447	-0.205866	-0.344247	4605
IGDCC4	0.2216540592611529	0.2980559407388471	0.2216540592611529	0.2980559407388471	0.0764019	10783
GNAI3	0.44196207651205843	0.5861479234879415	0.44196207651205843	0.5861479234879415	0.1441858469758831	11776
ADAMTSL4	-0.496108	-0.752592	-0.496108	-0.752592	-0.256483	5706
LAIR2	-0.571021	-0.503719	-0.571021	-0.503719	0.067302	10649
VDAC2	0.7962487987103928	-0.0027498	0.7962487987103928	-0.0027498	-0.798999	1206
TBP	-0.546652	0.0228952	-0.546652	0.0228952	0.5695474339691193	16340
PANO1	-0.240295	-0.562115	-0.240295	-0.562115	-0.321819	4878
PSPH	-0.0410188	0.5761637932401645	-0.0410188	0.5761637932401645	0.6171825864803291	16690
CLU	0.5913776698906482	1.063212330109352	0.5913776698906482	1.063212330109352	0.4718346602187037	15588
DBF4	0.3015735703335855	0.9904064296664143	0.3015735703335855	0.9904064296664143	0.6888328593328288	17104
LRFN1	-0.265071	-0.258919	-0.265071	-0.258919	0.00615117	9664
TFIP11	-1.2775	-0.688079	-1.2775	-0.688079	0.5894217350594273	16491
GGA2	-0.844937	0.3166969854094651	-0.844937	0.3166969854094651	1.1616339708189303	18485
ZNF697	0.1201013171856795	-0.967234	0.1201013171856795	-0.967234	-1.08734	528
C9orf142	-0.515801	-0.411709	-0.515801	-0.411709	0.1040910679282302	11196
CPN2	-0.169191	-0.546409	-0.169191	-0.546409	-0.377219	4222
NCLN	-0.35745	-1.95935	-0.35745	-1.95935	-1.6019	120
ACAT2	0.41545378531225485	0.040679214687745165	0.41545378531225485	0.040679214687745165	-0.374775	4255
ZNF479	-0.363985	-0.405405	-0.363985	-0.405405	-0.0414198	8943
SSMEM1	-0.425787	0.0579972	-0.425787	0.0579972	0.48378448696852827	15704
SUCO	-0.0768459	-0.542304	-0.0768459	-0.542304	-0.465458	3352
PTH1R	-0.19001	-1.09835	-0.19001	-1.09835	-0.908339	860
ACTR5	-0.524855	-0.256235	-0.524855	-0.256235	0.2686200130550296	13436
CADPS2	0.30519329410031054	0.6759067058996895	0.30519329410031054	0.6759067058996895	0.37071341179937894	14649
SDAD1	0.2083118633631849	0.3626381366368151	0.2083118633631849	0.3626381366368151	0.1543262732736302	11916
CCDC158	0.34511522692362673	0.021010773076373244	0.34511522692362673	0.021010773076373244	-0.324104	4854
TRMT12	-0.176611	0.320461	-0.176611	0.320461	0.4970711040478801	15821
GRIN3B	0.0075876	0.36285540039410263	0.0075876	0.36285540039410263	0.35526780078820525	14458
C5orf52	0.6623252554606851	0.5228347445393149	0.6623252554606851	0.5228347445393149	-0.139491	7386
GFRA3	-0.368944	-0.435096	-0.368944	-0.435096	-0.0661528	8541
PNLIPRP1	0.9116838315480621	1.293946168451938	0.9116838315480621	1.293946168451938	0.3822623369038759	14773
LRRC15	-0.347588	-0.663652	-0.347588	-0.663652	-0.316065	4962
AKAP10	0.0980711	0.0327849	0.0980711	0.0327849	-0.0652862	8553
FGGY	0.027070238826544378	-0.210725	0.027070238826544378	-0.210725	-0.237795	5976
OR5B21	0.0816213	-0.138445	0.0816213	-0.138445	-0.220067	6213
ACAP3	-0.248512	-0.208498	-0.248512	-0.208498	0.0400137	10232
SPEM1	0.10128529729223128	0.4318257027077687	0.10128529729223128	0.4318257027077687	0.3305404054155374	14155
OR6A2	0.5223974161006002	-0.263227	0.5223974161006002	-0.263227	-0.785625	1268
FGF21	0.6539539496022224	0.6004060503977775	0.6539539496022224	0.6004060503977775	-0.0535479	8731
MAGEA8	-0.200073	-0.301217	-0.200073	-0.301217	-0.101144	7969
CDHR2	-0.087041	-0.185979	-0.087041	-0.185979	-0.098938	8006
FBXO43	0.056899642667411265	-0.0107078	0.056899642667411265	-0.0107078	-0.0676075	8513
MTHFD2	-0.0636754	-0.804535	-0.0636754	-0.804535	-0.740859	1473
ZNF730	-0.310868	-0.421382	-0.310868	-0.421382	-0.110514	7838
C16orf93	0.222092	-0.356122	0.222092	-0.356122	-0.578214	2455
FZD5	0.0120869	0.0767121	0.0120869	0.0767121	0.0646253	10606
GOLGA7	-0.408114	-0.324596	-0.408114	-0.324596	0.0835173	10880
ARHGAP9	0.48598901249586074	0.064671	0.48598901249586074	0.064671	-0.421318	3789
CPQ	-0.151665	0.10713518254119898	-0.151665	0.10713518254119898	0.25880036508239795	13313
ARHGAP1	-0.446572	-0.428998	-0.446572	-0.428998	0.017574462737869223	9838
ZNF8	-0.43576	-0.20434	-0.43576	-0.20434	0.23141902411086546	12924
ELOVL3	0.1390487096717682	-0.492673	0.1390487096717682	-0.492673	-0.631721	2096
LDHC	0.1967633521245749	-0.581533	0.1967633521245749	-0.581533	-0.778297	1298
TRIM2	0.0766488	0.20094320442974653	0.0766488	0.20094320442974653	0.12429440885949306	11481
NUP62CL	0.4474239496669233	0.00328705	0.4474239496669233	0.00328705	-0.444137	3560
PFKP	0.0501421	-0.888546	0.0501421	-0.888546	-0.938688	795
VCPKMT	-0.0339374	-0.358394	-0.0339374	-0.358394	-0.324456	4846
ANKRD46	0.027445427481116946	-1.60987	0.027445427481116946	-1.60987	-1.63731	111
DBT	0.23928778928440586	0.32637221071559414	0.23928778928440586	0.32637221071559414	0.0870844	10936
AFMID	0.0821786	0.2012173783768082	0.0821786	0.2012173783768082	0.1190387567536164	11410
MRPL55	-0.256203	-0.524777	-0.256203	-0.524777	-0.268574	5536
DENND4C	-0.240217	0.49773734596193314	-0.240217	0.49773734596193314	0.7379546919238663	17330
SLC5A8	-0.183694	0.0616939	-0.183694	0.0616939	0.2453877992537054	13131
FTL	-0.20546	-0.61902	-0.20546	-0.61902	-0.413561	3869
CHCHD5	-0.326996	-0.0534978	-0.326996	-0.0534978	0.273498	13493
NOTCH2	0.2476322733451558	-0.537112	0.2476322733451558	-0.537112	-0.784745	1274
ZNF44	0.4927002351793862	0.0578208	0.4927002351793862	0.0578208	-0.434879	3635
LAMA2	-0.141481	-0.477229	-0.141481	-0.477229	-0.335748	4709
SMIM4	-0.581582	-0.181188	-0.581582	-0.181188	0.4003932419392179	14956
WFS1	-0.193303	-0.434187	-0.193303	-0.434187	-0.240885	5936
CCDC170	0.6294809087472181	-0.279891	0.6294809087472181	-0.279891	-0.909372	857
ZNF674	-0.231352	-0.760818	-0.231352	-0.760818	-0.529467	2835
ANXA6	-0.665455	-0.355285	-0.665455	-0.355285	0.3101709366646397	13923
POU4F1	0.0574689	0.011412093029961906	0.0574689	0.011412093029961906	-0.0460568	8865
IFT88	-0.0270683	-0.057106	-0.0270683	-0.057106	-0.0300378	9106
ZNF639	0.15820367301994911	0.33939632698005084	0.15820367301994911	0.33939632698005084	0.18119265396010173	12287
CABP5	-0.646546	-0.798794	-0.646546	-0.798794	-0.152248	7195
USP27X	0.30643464716029756	0.0204484	0.30643464716029756	0.0204484	-0.285986	5306
NBPF20	-0.835027	-0.347843	-0.835027	-0.347843	0.48718363241337853	15732
ACTG2	-0.148754	0.24634449986565227	-0.148754	0.24634449986565227	0.3950989997313045	14902
TEX19	0.3929961062866876	-0.215186	0.3929961062866876	-0.215186	-0.608182	2239
THOC2	-0.490843	0.45331347129757904	-0.490843	0.45331347129757904	0.9441569425951581	18039
THOC3	-0.392065	-0.0992167	-0.392065	-0.0992167	0.2928486640684018	13717
NFE2L2	0.3265736176328132	0.11016638236718679	0.3265736176328132	0.11016638236718679	-0.216407	6268
MGAT4B	0.3124399780604625	0.01175	0.3124399780604625	0.01175	-0.30069	5141
NBAS	-1.5485	-1.7936	-1.5485	-1.7936	-0.245109	5862
FOXH1	-0.504225	-0.199435	-0.504225	-0.199435	0.3047897010211935	13870
LHX5	0.5618195663132185	0.6278604336867815	0.5618195663132185	0.6278604336867815	0.0660409	10633
CLIP2	0.3935483923754797	-0.285748	0.3935483923754797	-0.285748	-0.679297	1792
CCDC88A	0.7817192450273105	0.2851507549726896	0.7817192450273105	0.2851507549726896	-0.496568	3098
PITHD1	-0.42938	-0.39475	-0.42938	-0.39475	0.034630509230541395	10137
ZFAND4	0.25434612511377797	-1.15707	0.25434612511377797	-1.15707	-1.41141	207
NR2E1	0.7784850279640629	0.041095	0.7784850279640629	0.041095	-0.73739	1495
CENPQ	-0.0757835	0.6837035098260272	-0.0757835	0.6837035098260272	0.7594870196520545	17433
MPC1	-0.811411	-0.502509	-0.811411	-0.502509	0.3089019730587541	13910
CENPN	-0.248949	0.2312192426536848	-0.248949	0.2312192426536848	0.4801684853073696	15666
RQCD1	0.3537815575139957	0.0993484	0.3537815575139957	0.0993484	-0.254433	5739
TM6SF1	-0.352419	-0.130485	-0.352419	-0.130485	0.22193320150371232	12816
RPS4Y2	0.12118415915127229	-0.760941	0.12118415915127229	-0.760941	-0.882125	934
DPM3	-0.375588	0.13670792270148968	-0.375588	0.13670792270148968	0.5122958454029793	15939
ADAP2	-0.429987	-0.402203	-0.429987	-0.402203	0.027783241104075707	10015
MAPT	0.0645851	0.41105587229385177	0.0645851	0.41105587229385177	0.34647074458770355	14353
SYNGR4	0.3290627265093554	-0.470503	0.3290627265093554	-0.470503	-0.799565	1204
KCNJ3	0.8015904203476832	0.18848957965231675	0.8015904203476832	0.18848957965231675	-0.613101	2212
KRT33B	-0.0328785	-0.397733	-0.0328785	-0.397733	-0.364854	4370
HMGN4	-0.0915798	-0.41746	-0.0915798	-0.41746	-0.32588	4829
MRPL28	0.34522721191702277	0.27098278808297727	0.34522721191702277	0.27098278808297727	-0.0742444	8396
LAP3	0.20836543215293732	0.0629146	0.20836543215293732	0.0629146	-0.145451	7301
KCNN2	-0.374707	0.0549967	-0.374707	0.0549967	0.4297034777438082	15257
KDM4D	0.3388487212251393	0.020532278774860642	0.3388487212251393	0.020532278774860642	-0.318316	4929
OR2T4	-0.266605	-0.342005	-0.266605	-0.342005	-0.075401	8381
AAGAB	-0.13893	-0.38866	-0.13893	-0.38866	-0.24973	5800
PRMT6	-0.124458	0.14908827352620932	-0.124458	0.14908827352620932	0.27354654705241865	13495
CATSPER3	-0.21715	-0.24236	-0.21715	-0.24236	-0.0252098	9188
ENPP2	1.0119195851738605	0.1699204148261394	1.0119195851738605	0.1699204148261394	-0.841999	1067
LONP2	-0.5763	0.0324177	-0.5763	0.0324177	0.6087174648686031	16631
POLR2J	-1.80198	-0.781313	-1.80198	-0.781313	1.0206637993180074	18222
MED12L	0.16613210795504557	0.28585789204495443	0.16613210795504557	0.28585789204495443	0.11972578408990886	11418
C1orf233	0.047933	-0.146913	0.047933	-0.146913	-0.194846	6577
AGK	-0.403833	-0.406907	-0.403833	-0.406907	-0.00307411	9505
PRR5	-0.0440446	-0.458075	-0.0440446	-0.458075	-0.414031	3865
ADO	-0.970697	-0.655013	-0.970697	-0.655013	0.3156837267980902	13988
NIPAL3	0.6739555283295621	0.34068447167043797	0.6739555283295621	0.34068447167043797	-0.333271	4745
CDH4	-0.0700054	-0.0814826	-0.0700054	-0.0814826	-0.0114772	9380
CALCRL	0.3161603185095696	0.4269896814904304	0.3161603185095696	0.4269896814904304	0.11082936298086077	11306
REG1B	0.059444608360412515	0.4324443916395875	0.059444608360412515	0.4324443916395875	0.37299978327917493	14675
C4orf19	-0.128967	-0.0256853	-0.128967	-0.0256853	0.10328142483184605	11184
CHD7	-0.16428	-0.58578	-0.16428	-0.58578	-0.4215	3785
ZW10	-0.195534	-0.100675	-0.195534	-0.100675	0.0948595	11048
ATE1	0.0870816	0.38893935798603285	0.0870816	0.38893935798603285	0.30185771597206573	13836
LYPLAL1	-0.0993169	-0.115048	-0.0993169	-0.115048	-0.0157311	9320
DDX51	-0.734232	-0.143424	-0.734232	-0.143424	0.5908086664843066	16499
RPH3A	-0.1833	0.41316023275904257	-0.1833	0.41316023275904257	0.5964604655180851	16532
ABR	0.11564205242552217	0.2924489475744778	0.11564205242552217	0.2924489475744778	0.17680689514895565	12225
C15orf57	-0.0138978	1.0301497873945653	-0.0138978	1.0301497873945653	1.0440475747891307	18269
CABLES1	-0.3055	0.11391960635259082	-0.3055	0.11391960635259082	0.41941921270518157	15158
CELF5	-1.16756	-0.578057	-1.16756	-0.578057	0.5895055347777893	16492
CRTAM	0.4084543481271514	-0.587274	0.4084543481271514	-0.587274	-0.995729	674
ADRB2	0.2614345201867895	0.3126754798132105	0.2614345201867895	0.3126754798132105	0.051241	10392
WFDC8	-0.0444754	-0.322705	-0.0444754	-0.322705	-0.278229	5392
RHBDL3	-0.593059	-0.297261	-0.593059	-0.297261	0.2957983529910917	13756
CEL	-0.0193644	-0.616025	-0.0193644	-0.616025	-0.59666	2321
RPL24	-0.968033	0.6440325347891191	-0.968033	0.6440325347891191	1.6120650695782384	18904
WNT7A	-0.204282	-0.468788	-0.204282	-0.468788	-0.264505	5597
RAP1GAP2	-0.319597	-0.305693	-0.319597	-0.305693	0.013904671796448498	9776
KRTAP4-2	-0.343776	-0.381554	-0.343776	-0.381554	-0.0377774	8996
NAGS	0.11565986274732534	-0.459351	0.11565986274732534	-0.459351	-0.575011	2481
RPUSD4	-0.708977	-0.675053	-0.708977	-0.675053	0.0339246	10130
SYBU	0.22295639512508672	0.29315360487491327	0.22295639512508672	0.29315360487491327	0.0701972	10686
NMS	-0.192383	-0.640297	-0.192383	-0.640297	-0.447915	3517
NRG4	-0.509821	0.17268058456417607	-0.509821	0.17268058456417607	0.682501	17066
BHLHB9	-0.46301	-0.49125	-0.46301	-0.49125	-0.0282393	9135
RPS27A	0.9065485049452596	0.5411414950547404	0.9065485049452596	0.5411414950547404	-0.365407	4364
KLK7	-0.234818	-0.145615	-0.234818	-0.145615	0.0892028	10967
YTHDC1	1.7784516986882226	0.38131830131177735	1.7784516986882226	0.38131830131177735	-1.39713	216
KRTAP20-3	0.0612082	0.1276088268884779	0.0612082	0.1276088268884779	0.0664007	10637
POLK	0.5247930841988875	0.4905869158011125	0.5247930841988875	0.4905869158011125	-0.0342062	9050
LGALS8	0.18848396073713064	0.43656603926286935	0.18848396073713064	0.43656603926286935	0.24808207852573871	13179
OR9Q1	-0.139478	0.0218585	-0.139478	0.0218585	0.16133604026764192	12022
CHMP7	-0.431874	0.12454412797313838	-0.431874	0.12454412797313838	0.5564182559462768	16260
EP400	-0.281434	0.963354	-0.281434	0.963354	1.2447888097764062	18604
GK	0.4419994128566633	-0.201409	0.4419994128566633	-0.201409	-0.643409	2005
TCEB2	-2.77819	1.1980914438560777	-2.77819	1.1980914438560777	3.9762828877121557	19113
PLK1	1.7166609859610036	1.7543390140389965	1.7166609859610036	1.7543390140389965	0.037678	10186
TIGD3	0.6145553507187875	0.5095946492812125	0.6145553507187875	0.5095946492812125	-0.104961	7918
VPS28	-0.890936	0.020916167730275853	-0.890936	0.020916167730275853	0.9118523354605517	17967
MEN1	-0.317023	-1.78834	-0.317023	-1.78834	-1.47131	180
ITPRIP	-0.141914	-0.525986	-0.141914	-0.525986	-0.384073	4146
PRPF4	0.6527236363088386	0.4088363636911614	0.6527236363088386	0.4088363636911614	-0.243887	5881
ZNF354C	-0.0871463	0.22248631742537112	-0.0871463	0.22248631742537112	0.3096326348507422	13916
CR2	0.3984025805819989	0.4734974194180011	0.3984025805819989	0.4734974194180011	0.0750948	10765
OR51E1	0.4697430231077967	0.10685697689220328	0.4697430231077967	0.10685697689220328	-0.362886	4392
ANKFN1	0.6071646594064913	-0.383115	0.6071646594064913	-0.383115	-0.990279	686
ST8SIA4	0.5557537353371353	-0.0113017	0.5557537353371353	-0.0113017	-0.567055	2540
PWP1	-0.399302	0.0718319	-0.399302	0.0718319	0.4711338133171018	15582
RAD54L	-1.092	-0.354204	-1.092	-0.354204	0.7377926753168931	17329
SPTLC1	-0.636777	0.0144781	-0.636777	0.0144781	0.6512551974948219	16901
SLC35F4	0.3870695756704273	-0.0532711	0.3870695756704273	-0.0532711	-0.440341	3592
SSSCA1	-0.194451	-0.174899	-0.194451	-0.174899	0.0195514	9863
GFPT2	-0.21005	-0.25684	-0.21005	-0.25684	-0.0467896	8849
MSMB	0.4021146656873897	-0.0741707	0.4021146656873897	-0.0741707	-0.476285	3266
DIRC1	0.10935204131548434	-0.684461	0.10935204131548434	-0.684461	-0.793813	1232
LRAT	-0.0465355	-0.0195745	-0.0465355	-0.0195745	0.026961062141317587	9999
PRTFDC1	0.17001105305235775	0.10604894694764225	0.17001105305235775	0.10604894694764225	-0.0639621	8572
NPPC	1.4901032036528452	1.6807967963471548	1.4901032036528452	1.6807967963471548	0.19069359269430963	12417
TMEM141	-0.697548	-1.06964	-0.697548	-1.06964	-0.372094	4289
CHRAC1	0.3627918678356466	-0.0164899	0.3627918678356466	-0.0164899	-0.379282	4195
BAG3	-0.832372	-0.472228	-0.832372	-0.472228	0.3601449369822467	14519
TBC1D7	0.4843632622477002	0.3606767377522998	0.4843632622477002	0.3606767377522998	-0.123687	7617
SHROOM4	-0.442646	0.0998761	-0.442646	0.0998761	0.5425221982874758	16161
SPATA45	-0.0738221	-0.189438	-0.0738221	-0.189438	-0.115616	7749
NGRN	-0.526931	-0.185609	-0.526931	-0.185609	0.341322	14288
B4GALT1	-0.395837	-0.350443	-0.395837	-0.350443	0.0453947	10313
EFCAB5	-0.285125	-0.109875	-0.285125	-0.109875	0.17524932204537547	12204
CASP7	0.17512921332376136	0.32186078667623863	0.17512921332376136	0.32186078667623863	0.14673157335247727	11819
MRI1	0.28283287083052033	0.34477712916947967	0.28283287083052033	0.34477712916947967	0.061944258338959335	10569
SLC48A1	0.1757107109776979	-0.0890377	0.1757107109776979	-0.0890377	-0.264748	5592
SULT1A4	-0.293324	-1.40173	-0.293324	-1.40173	-1.1084	494
SPIDR	-0.437555	0.27783454977690913	-0.437555	0.27783454977690913	0.7153890995538182	17233
SLC25A16	0.1664916751362613	-0.163162	0.1664916751362613	-0.163162	-0.329653	4784
SACM1L	-0.83209	-0.8585	-0.83209	-0.8585	-0.0264104	9162
XAGE3	0.027229821966952537	0.11476817803304748	0.027229821966952537	0.11476817803304748	0.0875384	10945
KRTAP19-7	-0.501397	-0.245733	-0.501397	-0.245733	0.2556633763116153	13272
GJA8	0.820507	-0.0708298	0.820507	-0.0708298	-0.891337	913
ARSI	0.2682501373899949	-0.37013	0.2682501373899949	-0.37013	-0.63838	2046
NBPF14	0.17794065762140987	0.0711393	0.17794065762140987	0.0711393	-0.106801	7893
SAXO2	-0.574826	-0.418794	-0.574826	-0.418794	0.15603295710533593	11937
NUP37	-0.540427	-1.25439	-0.540427	-1.25439	-0.713967	1614
WDSUB1	0.12015594111278063	-0.769669	0.12015594111278063	-0.769669	-0.889825	922
TRAPPC3L	-0.070199	0.3387190026202987	-0.070199	0.3387190026202987	0.4089180052405974	15045
HJURP	-0.130742	0.44342183073232616	-0.130742	0.44342183073232616	0.5741636614646524	16382
SLC22A4	0.37200460161336174	-0.572225	0.37200460161336174	-0.572225	-0.944229	783
NPVF	-0.396704	-0.394796	-0.396704	-0.394796	0.00190842	9597
DST	-0.6031	-0.17996	-0.6031	-0.17996	0.4231404686970145	15193
PDE3B	-0.298824	-0.0827166	-0.298824	-0.0827166	0.21610781866560494	12743
SSC4D	-0.505644	-0.789486	-0.505644	-0.789486	-0.283842	5334
ZNF658	0.18548146990017056	-0.0442778	0.18548146990017056	-0.0442778	-0.229759	6090
SERPINI1	0.21079612108263593	0.11061387891736407	0.21079612108263593	0.11061387891736407	-0.100182	7983
WDR59	-0.373685	-0.230335	-0.373685	-0.230335	0.14334975840295228	11766
PAPPA2	-0.248066	-0.214234	-0.248066	-0.214234	0.033831729443546454	10126
CD244	-0.0802196	-0.57957	-0.0802196	-0.57957	-0.499351	3074
ELMOD2	-0.444191	-0.587239	-0.444191	-0.587239	-0.143049	7331
GAGE12H	-0.139452	-0.0825472	-0.139452	-0.0825472	0.0569045	10477
PLK3	0.022504162652287694	-0.229177	0.022504162652287694	-0.229177	-0.251681	5776
OR8A1	1.0083886260157453	0.6331513739842547	1.0083886260157453	0.6331513739842547	-0.375237	4246
VAMP1	0.48947134143072596	0.652649	0.48947134143072596	0.652649	0.16317731713854805	12056
ISX	-0.291532	-0.197558	-0.291532	-0.197558	0.0939736	11034
NRROS	-1.46545	0.33947232868237015	-1.46545	0.33947232868237015	1.8049246573647404	18975
TMEM121	0.2500189770891062	-0.488449	0.2500189770891062	-0.488449	-0.738468	1491
JMJD1C	-0.274652	-0.358858	-0.274652	-0.358858	-0.0842068	8251
ADAMTSL3	-0.257166	-0.013246	-0.257166	-0.013246	0.24392007285370698	13112
C9orf24	-1.09506	-0.234365	-1.09506	-0.234365	0.8606992067959551	17802
SYNJ1	-0.0555153	0.2816753285393749	-0.0555153	0.2816753285393749	0.33719065707874973	14240
CRISPLD2	0.00868497	0.265663	0.00868497	0.265663	0.25697806995306005	13289
CFHR5	0.37665386173965154	0.2150161382603484	0.37665386173965154	0.2150161382603484	-0.161638	7047
LONRF3	0.0555826	0.34465535464996183	0.0555826	0.34465535464996183	0.2890727092999237	13673
RGS2	-0.00856534	0.29088734190644433	-0.00856534	0.29088734190644433	0.2994526838128887	13797
FAM155A	-0.156731	-0.634029	-0.156731	-0.634029	-0.477298	3259
SETDB2	0.4231823510868022	0.2057076489131978	0.4231823510868022	0.2057076489131978	-0.217475	6247
TGIF2-C20orf24	-0.282979	0.4938488491480388	-0.282979	0.4938488491480388	0.7768276982960776	17502
MGP	0.0313687	-0.234342	0.0313687	-0.234342	-0.26571	5578
TAF1L	0.5306599684669197	0.2095700315330803	0.5306599684669197	0.2095700315330803	-0.32109	4887
SSTR4	0.010166867293901753	-0.2728	0.010166867293901753	-0.2728	-0.282967	5339
STX19	-0.730485	0.1709747063116352	-0.730485	0.1709747063116352	0.9014594126232705	17935
FOSL1	0.43449745147061686	-0.441047	0.43449745147061686	-0.441047	-0.875545	956
TOPAZ1	0.13310314091121667	-0.43954	0.13310314091121667	-0.43954	-0.572643	2495
WAS	-0.13657	-0.38863	-0.13657	-0.38863	-0.25206	5769
OR5H15	-0.161857	0.4419767735454889	-0.161857	0.4419767735454889	0.6038335470909778	16585
PTPRCAP	7.046557255600966e-4	-0.253012	7.046557255600966e-4	-0.253012	-0.253716	5749
CCDC74B	0.0513579	-0.464023	0.0513579	-0.464023	-0.515381	2946
PRR7	-0.80935	-0.37578	-0.80935	-0.37578	0.43357020022998244	15298
RFPL4B	0.2656985323656672	0.5480714676343328	0.2656985323656672	0.5480714676343328	0.2823729352686656	13602
MRGPRF	-0.100655	-0.939565	-0.100655	-0.939565	-0.838909	1074
SH2D3C	0.5259989579946281	-0.492929	0.5259989579946281	-0.492929	-1.01893	638
FUK	0.2187495800732198	-0.0782116	0.2187495800732198	-0.0782116	-0.296961	5180
SMIM17	-0.927622	0.29324238783559214	-0.927622	0.29324238783559214	1.2208647756711843	18564
C1orf228	-0.171971	-0.105579	-0.171971	-0.105579	0.0663914	10636
RSRC2	-1.13062	-0.615371	-1.13062	-0.615371	0.5152482235888977	15962
ARPC1B	0.561298	0.582512	0.561298	0.582512	0.0212133	9892
S100A14	-1.72506	-0.206775	-1.72506	-0.206775	1.5182895517466901	18857
ATP5H	-1.46699	-1.59131	-1.46699	-1.59131	-0.124327	7609
ZNF154	-0.453608	-0.216592	-0.453608	-0.216592	0.2370165166493541	13004
SOX7	0.8404956062397898	0.2738043937602102	0.8404956062397898	0.2738043937602102	-0.566691	2546
ACVR1	-0.00394482	0.297755	-0.00394482	0.297755	0.30169963053318793	13833
C10orf67	-0.38002	0.00398331	-0.38002	0.00398331	0.3840036169150886	14781
GLIPR2	-0.0679079	-0.776632	-0.0679079	-0.776632	-0.708724	1635
CFAP58	0.18671553119359596	0.510054	0.18671553119359596	0.510054	0.3233389376128081	14076
CDC42EP2	-0.586085	0.0898645	-0.586085	0.0898645	0.6759490785378003	17026
P2RY13	0.0877293	-0.166699	0.0877293	-0.166699	-0.254429	5740
PKLR	-1.13522	-0.566374	-1.13522	-0.566374	0.5688412393832054	16334
ATG9B	0.0219349	-0.0303249	0.0219349	-0.0303249	-0.0522597	8760
SEZ6L2	0.0227301	0.0763159	0.0227301	0.0763159	0.0535858	10418
CDHR4	0.19719182734522153	0.2461981726547785	0.19719182734522153	0.2461981726547785	0.0490063	10362
SAMD13	-0.134643	-0.657517	-0.134643	-0.657517	-0.522873	2896
SPATS1	-0.234934	0.12245425520595975	-0.234934	0.12245425520595975	0.3573885104119195	14483
ZNF808	0.0816192	0.6772837876756558	0.0816192	0.6772837876756558	0.5956645753513117	16525
EBF2	0.10490258973912589	-0.334378	0.10490258973912589	-0.334378	-0.43928	3602
UBE2QL1	0.3849137493305832	-0.0536839	0.3849137493305832	-0.0536839	-0.438598	3607
PAX6	-0.0139016	-0.0170714	-0.0139016	-0.0170714	-0.00316988	9501
GABARAP	-0.293188	0.3721676612325569	-0.293188	0.3721676612325569	0.6653553224651139	16975
ZBED6CL	-0.664204	-0.101377	-0.664204	-0.101377	0.5628272412281526	16297
IL2RG	-0.680033	-0.208217	-0.680033	-0.208217	0.47181538028703185	15587
ATL3	-0.643947	-0.135876	-0.643947	-0.135876	0.5080717329705062	15910
NFRKB	-1.40843	-0.36781	-1.40843	-0.36781	1.0406203420511289	18258
APOBEC3D	-0.233021	-0.282849	-0.233021	-0.282849	-0.0498278	8797
ZNF615	0.4023367668496595	0.3642232331503405	0.4023367668496595	0.3642232331503405	-0.0381135	8992
SCGB3A1	-1.01995	0.031550925792003276	-1.01995	0.031550925792003276	1.0515018515840064	18281
SCGB3A2	-0.78404	0.22169038332848184	-0.78404	0.22169038332848184	1.0057307666569637	18196
XRN2	-0.134106	-0.183194	-0.134106	-0.183194	-0.0490872	8806
LPAR4	-0.337788	-0.0849923	-0.337788	-0.0849923	0.2527954657364282	13245
LETMD1	-0.503651	-0.413439	-0.503651	-0.413439	0.0902118	10990
CXorf51A	-0.220166	0.0442293	-0.220166	0.0442293	0.26439553351466855	13378
LRP3	-0.828609	-0.292231	-0.828609	-0.292231	0.5363779589627287	16119
ESF1	-0.111938	0.2929780272064932	-0.111938	0.2929780272064932	0.4049160544129864	14996
TAGAP	-0.545961	-0.570699	-0.545961	-0.570699	-0.024738	9195
MT1B	-0.912795	-0.311295	-0.912795	-0.311295	0.6015006867558337	16565
TRIM67	-0.513626	-0.0249689	-0.513626	-0.0249689	0.4886571680919362	15743
TXNL4B	-0.0749125	-0.00226351	-0.0749125	-0.00226351	0.072649	10726
RIMKLA	-0.243451	0.019728071121944774	-0.243451	0.019728071121944774	0.2631791422438896	13370
CSDE1	0.9250681346235311	-0.541178	0.9250681346235311	-0.541178	-1.46625	183
FLNB	0.543968	-0.669668	0.543968	-0.669668	-1.21364	362
KHK	-1.60401	-1.57479	-1.60401	-1.57479	0.029216870663114403	10048
ZNF451	-0.718992	-0.432998	-0.718992	-0.432998	0.2859949932518462	13635
MPPED1	0.39415835457312404	-0.107097	0.39415835457312404	-0.107097	-0.501256	3055
CANX	-0.442842	-1.37508	-0.442842	-1.37508	-0.932237	808
QKI	-0.0946576	0.015513601909507457	-0.0946576	0.015513601909507457	0.1101712038190149	11300
SPI1	0.20844954020856798	-0.85102	0.20844954020856798	-0.85102	-1.05947	570
GJA5	0.26922945784764424	-0.359999	0.26922945784764424	-0.359999	-0.629229	2116
TMEM95	-0.695476	0.12429626036416505	-0.695476	0.12429626036416505	0.8197725207283302	17648
LRRC70	-0.526111	-0.187649	-0.526111	-0.187649	0.338462	14253
GPR88	-0.151435	0.11019524069431581	-0.151435	0.11019524069431581	0.2616304813886316	13345
UNC93B1	-0.0308495	-0.761621	-0.0308495	-0.761621	-0.730771	1527
CTLA4	-0.294283	-1.16978	-0.294283	-1.16978	-0.875493	957
CAB39L	0.0365931	-0.635156	0.0365931	-0.635156	-0.671749	1833
TRIAP1	-1.90537	-1.17783	-1.90537	-1.17783	0.727534	17278
SGCA	-0.456079	-0.417831	-0.456079	-0.417831	0.038247216317529364	10197
SUGP2	0.19568853119782958	0.5006714688021704	0.19568853119782958	0.5006714688021704	0.3049829376043408	13871
UBA7	-1.05532	0.21053551716449365	-1.05532	0.21053551716449365	1.265851034328987	18627
CRISP1	0.3524244209247347	-0.242914	0.3524244209247347	-0.242914	-0.595339	2327
PYGM	0.38434949110134503	-1.18332	0.38434949110134503	-1.18332	-1.56767	129
ZNF516	0.19643544655429995	-1.34389	0.19643544655429995	-1.34389	-1.54032	139
MACC1	0.29131358274214014	0.3374264172578599	0.29131358274214014	0.3374264172578599	0.046112834515719736	10321
CDK2AP1	0.2175546210145356	0.46716537898546445	0.2175546210145356	0.46716537898546445	0.24961075797092885	13207
KISS1R	-0.0520672	0.0795372	-0.0520672	0.0795372	0.13160437671212163	11603
EIF3B	-0.204865	0.11546506210963847	-0.204865	0.11546506210963847	0.3203301242192769	14046
GNGT1	0.14134956347109565	0.2669004365289044	0.14134956347109565	0.2669004365289044	0.12555087305780874	11503
SLC1A6	0.8608942149485717	0.8754857850514284	0.8608942149485717	0.8754857850514284	0.014591570102856721	9788
HERC2	0.1218709482871203	0.1644850517128797	0.1218709482871203	0.1644850517128797	0.042614103425759386	10278
ALKBH3	-0.424193	-0.757407	-0.424193	-0.757407	-0.333214	4747
OR8B2	-1.1502	0.24339085562412965	-1.1502	0.24339085562412965	1.3935917112482592	18753
DNAJA4	0.2882371641185488	0.0681228	0.2882371641185488	0.0681228	-0.220114	6212
NBPF4	0.0655769	0.16597614676443576	0.0655769	0.16597614676443576	0.10039929352887152	11143
CELF1	1.1675164063395962	-0.106964	1.1675164063395962	-0.106964	-1.27448	314
TMEM257	0.12129981483322369	0.0533532	0.12129981483322369	0.0533532	-0.0679466	8506
NDNL2	-0.531077	-0.657583	-0.531077	-0.657583	-0.126507	7574
FOXP3	0.3143899174273005	0.1617100825726995	0.3143899174273005	0.1617100825726995	-0.15268	7188
FSD2	0.4755480309803549	0.4456219690196451	0.4755480309803549	0.4456219690196451	-0.0299261	9111
ABCB7	-0.239862	-0.715898	-0.239862	-0.715898	-0.476035	3269
SLC33A1	0.0914194	0.22708657726247733	0.0914194	0.22708657726247733	0.13566715452495465	11659
SERPINB2	-0.192612	-0.636828	-0.192612	-0.636828	-0.444216	3559
PRMT2	-0.35077	0.0242803	-0.35077	0.0242803	0.37505068390544777	14691
TMEM196	0.31544700747030996	-0.859267	0.31544700747030996	-0.859267	-1.17471	407
NUP210	-0.240633	0.19490337259760682	-0.240633	0.19490337259760682	0.4355367451952136	15316
ASIC4	0.19505515721382055	-0.0389212	0.19505515721382055	-0.0389212	-0.233976	6032
DUSP4	0.8468129836913766	0.2224070163086233	0.8468129836913766	0.2224070163086233	-0.624406	2144
TBX19	0.17447936533752872	0.29406063466247123	0.17447936533752872	0.29406063466247123	0.11958126932494251	11415
FAM134B	-0.149874	-0.0121104	-0.149874	-0.0121104	0.13776311979154493	11686
TEX37	-0.106983	-0.924517	-0.106983	-0.924517	-0.817535	1142
PCF11	-0.468771	0.064251	-0.468771	0.064251	0.5330220061378568	16090
SDHA	-0.959807	-1.01986	-0.959807	-1.01986	-0.0600564	8631
MSS51	-0.231177	-0.327363	-0.231177	-0.327363	-0.0961855	8060
ACVR2A	0.2618107662971684	0.12179923370283159	0.2618107662971684	0.12179923370283159	-0.140012	7381
GNRHR	-0.0306189	-0.203184	-0.0306189	-0.203184	-0.172565	6883
RRP36	-0.853549	-0.966621	-0.853549	-0.966621	-0.113072	7791
ADAMTS18	0.19076607470295126	0.29997392529704875	0.19076607470295126	0.29997392529704875	0.10920785059409749	11281
OR5AU1	-0.0770369	0.19765689847470957	-0.0770369	0.19765689847470957	0.2746937969494192	13508
GAN	-0.145321	-0.389109	-0.145321	-0.389109	-0.243787	5883
FDXR	-2.83702	-1.2392	-2.83702	-1.2392	1.5978267219411313	18900
RNF165	-0.184249	0.0315553	-0.184249	0.0315553	0.21580467923421504	12740
KIF12	0.8796641138114429	0.17454588618855704	0.8796641138114429	0.17454588618855704	-0.705118	1645
NOS1AP	0.2395164583014577	0.1498735416985423	0.2395164583014577	0.1498735416985423	-0.0896429	8173
CRYM	-0.355637	-0.080258	-0.355637	-0.080258	0.27537890509335927	13514
PRR32	-0.075611	-0.485809	-0.075611	-0.485809	-0.410198	3899
CWH43	0.4211075473867357	0.4324724526132642	0.4211075473867357	0.4324724526132642	0.011364905226528499	9739
RANBP17	-0.225212	0.5485924040471152	-0.225212	0.5485924040471152	0.7738048080942304	17487
ZEB1	0.0678344	0.5472736110384275	0.0678344	0.5472736110384275	0.479439	15655
CDC37L1	0.22704748619348653	0.6788525138065135	0.22704748619348653	0.6788525138065135	0.45180502761302693	15457
GUK1	-0.811856	-0.647044	-0.811856	-0.647044	0.16481210809583036	12083
NSMF	0.7765281740824459	0.8025818259175541	0.7765281740824459	0.8025818259175541	0.026053651835108216	9976
TSPAN3	0.47314641342245933	0.5442635865775407	0.47314641342245933	0.5442635865775407	0.0711172	10700
WTAP	0.0569942	0.27971784696715424	0.0569942	0.27971784696715424	0.22272369393430846	12826
ARMS2	0.10766527647233695	-0.811367	0.10766527647233695	-0.811367	-0.919033	840
C8A	0.048951574443320545	0.8669483255566794	0.048951574443320545	0.8669483255566794	0.8179967511133589	17641
SUZ12	-1.3012	-0.0798825	-1.3012	-0.0798825	1.2213140645764153	18565
LLGL1	-0.639057	-0.300863	-0.639057	-0.300863	0.33819311498251425	14249
EDC4	0.1405133428086843	-0.372202	0.1405133428086843	-0.372202	-0.512716	2962
BAHD1	-0.834183	0.6193428828631938	-0.834183	0.6193428828631938	1.4535257657263876	18813
NDUFA2	-0.809152	1.0941119981498424	-0.809152	1.0941119981498424	1.903263996299685	18995
UBASH3A	-0.142002	-0.671498	-0.142002	-0.671498	-0.529496	2833
CCR4	0.13548503196623815	0.016679	0.13548503196623815	0.016679	-0.118806	7699
FAM171B	-0.290545	-0.373495	-0.290545	-0.373495	-0.0829494	8277
ANKRD18A	0.3256816257674551	0.0941084	0.3256816257674551	0.0941084	-0.231573	6062
GLS	0.20394535618690998	-0.0735014	0.20394535618690998	-0.0735014	-0.277447	5408
KLRC4-KLRK1	-0.264041	0.6021308183841543	-0.264041	0.6021308183841543	0.8661716367683086	17819
RAB40C	-0.21549	0.41035036101398803	-0.21549	0.41035036101398803	0.625841	16747
ZNRF4	0.2900781893807519	0.26637181061924814	0.2900781893807519	0.26637181061924814	-0.0237064	9212
PIGC	-0.0925921	-1.31813	-0.0925921	-1.31813	-1.22554	351
COG3	-1.50078	-0.41179	-1.50078	-0.41179	1.0889896047871117	18350
SOHLH2	-0.75119	-0.75188	-0.75119	-0.75188	-0.000689627	9543
CACTIN	-0.314945	0.18376475673807358	-0.314945	0.18376475673807358	0.4987095134761471	15831
TSPAN13	0.7025787862802759	0.7259612137197241	0.7025787862802759	0.7259612137197241	0.023382427439448183	9931
CYB561D1	0.1598294685789574	0.2154105314210426	0.1598294685789574	0.2154105314210426	0.055581062842085194	10452
VGLL1	0.0972318	0.33862819656656556	0.0972318	0.33862819656656556	0.24139639313313113	13079
PLEKHA3	0.43575351400028295	0.633266	0.43575351400028295	0.633266	0.19751297199943407	12498
ROBO4	0.2419131377830532	0.2262168622169468	0.2419131377830532	0.2262168622169468	-0.0156963	9324
MLH3	-1.39314	-0.694197	-1.39314	-0.694197	0.6989455735783159	17152
TIMM21	0.13288447758883307	0.0537675	0.13288447758883307	0.0537675	-0.079117	8331
ETV5	-0.182772	0.0297186	-0.182772	0.0297186	0.2124901051810148	12699
C19orf66	-0.0439127	1.126240731231598	-0.0439127	1.126240731231598	1.1701534624631962	18494
ENDOU	-0.841698	-0.893432	-0.841698	-0.893432	-0.051734	8775
HLA-B	0.38395229846002904	0.34566770153997095	0.38395229846002904	0.34566770153997095	-0.0382846	8989
TMEM2	-1.22391	0.14101846537644364	-1.22391	0.14101846537644364	1.3649269307528873	18728
GABRG3	0.23214196478118143	-1.89277	0.23214196478118143	-1.89277	-2.12491	41
AGR3	0.58381	-0.0702847	0.58381	-0.0702847	-0.654094	1935
NEUROD1	-0.413196	-0.762334	-0.413196	-0.762334	-0.349137	4534
ARHGEF2	-0.865632	-0.126709	-0.865632	-0.126709	0.7389233672755984	17337
GLTSCR1	0.5681324009038708	0.5013075990961292	0.5681324009038708	0.5013075990961292	-0.0668248	8526
FAM212A	-0.209702	-0.526538	-0.209702	-0.526538	-0.316836	4953
FCER2	-0.337449	-0.576401	-0.337449	-0.576401	-0.238951	5963
HOXA10	-1.49222	-1.28563	-1.49222	-1.28563	0.20659393565447015	12612
NF1	0.7672120225931567	1.9084479774068432	0.7672120225931567	1.9084479774068432	1.1412359548136866	18447
CCDC42	0.4131769287095132	-0.330727	0.4131769287095132	-0.330727	-0.743904	1455
JAK3	0.3321858036534624	-0.0912078	0.3321858036534624	-0.0912078	-0.423394	3774
CYP4A22	0.18102415167948027	-0.436184	0.18102415167948027	-0.436184	-0.617208	2193
MLLT11	0.12704401966631929	0.12415898033368071	0.12704401966631929	0.12415898033368071	-0.00288504	9511
NDUFS5	-1.29232	0.0997696	-1.29232	0.0997696	1.392089129452575	18751
FAM120B	-0.448689	0.5076189099796105	-0.448689	0.5076189099796105	0.9563078199592208	18065
ZNF623	-0.572924	-0.759036	-0.572924	-0.759036	-0.186111	6693
MBD1	0.46816251753737664	-0.0431124	0.46816251753737664	-0.0431124	-0.511275	2976
NLK	-0.105466	0.27330620917692167	-0.105466	0.27330620917692167	0.37877241835384334	14739
SPX	0.20241712644493018	-0.683327	0.20241712644493018	-0.683327	-0.885744	926
INSRR	0.3550851666956677	0.2565748333043324	0.3550851666956677	0.2565748333043324	-0.0985103	8013
KCNS2	-0.208329	0.00861646	-0.208329	0.00861646	0.2169459185120696	12760
EPRS	-1.29769	-0.537779	-1.29769	-0.537779	0.7599117626318974	17435
C10orf91	0.0540136	0.23830080939035195	0.0540136	0.23830080939035195	0.18428721878070392	12325
SCARB1	-0.250483	0.14117326655813991	-0.250483	0.14117326655813991	0.3916565331162798	14867
MROH5	-0.332002	-0.09691	-0.332002	-0.09691	0.23509198291256456	12979
GPBP1	-0.684214	-1.83555	-0.684214	-1.83555	-1.15133	433
RPA3	-0.410847	0.196487	-0.410847	0.196487	0.607334	16619
HDAC9	0.021612487791292163	0.6512055122087078	0.021612487791292163	0.6512055122087078	0.6295930244174156	16770
TSNARE1	-0.365468	-0.547182	-0.365468	-0.547182	-0.181714	6759
OTP	-0.237137	-0.15746	-0.237137	-0.15746	0.079677	10828
PLP1	-0.190148	-0.332482	-0.190148	-0.332482	-0.142333	7342
ECI1	0.5879387465621319	0.2886912534378681	0.5879387465621319	0.2886912534378681	-0.299247	5158
AMOTL1	-0.184565	-0.654155	-0.184565	-0.654155	-0.46959	3320
EPYC	0.041954	-0.305249	0.041954	-0.305249	-0.347203	4563
PPIL4	-0.61454	0.13714951538885137	-0.61454	0.13714951538885137	0.7516890307777027	17399
SUPT5H	-0.514963	-1.17482	-0.514963	-1.17482	-0.659853	1909
RPGRIP1L	0.28797915321650325	0.0394878	0.28797915321650325	0.0394878	-0.248491	5813
CXorf57	-0.105915	0.23958542472219507	-0.105915	0.23958542472219507	0.3455008494443902	14338
NPIPA3	-0.547675	-1.01426	-0.547675	-1.01426	-0.46658	3342
CKAP5	0.5637757916314668	0.1482042083685332	0.5637757916314668	0.1482042083685332	-0.415572	3846
IFIH1	0.1268708421842692	0.6929161578157308	0.1268708421842692	0.6929161578157308	0.5660453156314615	16316
EHMT1	-0.0953569	0.6107269497778693	-0.0953569	0.6107269497778693	0.7060838995557387	17185
SMCR8	0.0274377	-0.630798	0.0274377	-0.630798	-0.658235	1915
SLC22A18AS	-0.273858	-0.109215	-0.273858	-0.109215	0.16464313484061766	12081
SNRPE	0.12030369948249771	0.5568283005175023	0.12030369948249771	0.5568283005175023	0.4365246010350046	15325
PTX3	-0.109931	-0.390759	-0.109931	-0.390759	-0.280829	5362
TAS2R40	-0.583032	0.26523197098040147	-0.583032	0.26523197098040147	0.8482639419608029	17756
ADAM22	0.8744676383536245	0.8539723616463755	0.8744676383536245	0.8539723616463755	-0.0204953	9256
GNA15	0.12448132976740964	-0.239126	0.12448132976740964	-0.239126	-0.363608	4385
EHBP1	-0.15406	-0.2362	-0.15406	-0.2362	-0.0821407	8288
PCNXL2	-0.182885	-0.0274756	-0.182885	-0.0274756	0.15540984658179233	11929
PLEKHA6	-0.375542	-0.110547	-0.375542	-0.110547	0.26499545085303644	13387
LOC102724862	-1.25968	-0.400529	-1.25968	-0.400529	0.8591526846174596	17797
GEMIN8	-0.742034	-0.0496033	-0.742034	-0.0496033	0.6924303525040872	17121
EPB42	0.7896390210371591	0.3139109789628408	0.7896390210371591	0.3139109789628408	-0.475728	3272
UBE2N	-0.209535	-0.587985	-0.209535	-0.587985	-0.378449	4205
LPAR3	-0.192291	-0.392649	-0.192291	-0.392649	-0.200358	6502
FAM196B	0.236727	0.120703	0.236727	0.120703	-0.116024	7740
KIAA0100	-0.116375	0.0958855	-0.116375	0.0958855	0.21226097285632656	12696
ARHGAP11B	0.11174575865683797	0.5400522413431621	0.11174575865683797	0.5400522413431621	0.4283064826863241	15242
INTS12	0.5730653668405606	0.2243146331594394	0.5730653668405606	0.2243146331594394	-0.348751	4541
PDF	0.0646835	0.0025705	0.0646835	0.0025705	-0.062113	8594
DGUOK	0.4341923141248449	0.2630176858751551	0.4341923141248449	0.2630176858751551	-0.171175	6906
WDR88	-0.742919	-0.233971	-0.742919	-0.233971	0.5089475812611519	15914
CYP2C19	-0.0402848	-0.465475	-0.0402848	-0.465475	-0.42519	3750
IMPG1	0.15854844782166655	-0.0678264	0.15854844782166655	-0.0678264	-0.226375	6132
PAXIP1	-0.514827	0.5176168521699969	-0.514827	0.5176168521699969	1.0324437043399937	18247
SLC25A22	-0.918003	-0.121792	-0.918003	-0.121792	0.7962117767346326	17565
FTCD	-0.381464	-0.133945	-0.381464	-0.133945	0.24751807450900118	13173
SLCO1B7	-0.373577	-0.00190913	-0.373577	-0.00190913	0.37166773348702553	14657
CD300LB	0.0539822	-0.347601	0.0539822	-0.347601	-0.401583	3977
SCRT1	-0.00562056	0.49522356262128614	-0.00562056	0.49522356262128614	0.5008441252425724	15847
DEAF1	-0.710768	-0.306612	-0.710768	-0.306612	0.4041560640051007	14988
AQP11	0.5736730637247489	0.0490639	0.5736730637247489	0.0490639	-0.524609	2886
GSTM5	-0.534305	0.4404348984876262	-0.534305	0.4404348984876262	0.9747397969752524	18113
C10orf71	0.7524563427610937	0.3192836572389063	0.7524563427610937	0.3192836572389063	-0.433173	3655
TMEM19	0.042449456374846324	0.7074446436251537	0.042449456374846324	0.7074446436251537	0.6649951872503074	16974
MPDU1	-0.944486	-1.42881	-0.944486	-1.42881	-0.484328	3205
HDX	-0.0126286	-1.19607	-0.0126286	-1.19607	-1.18344	394
CD83	0.23953920806488752	0.23228079193511247	0.23953920806488752	0.23228079193511247	-0.00725842	9446
AASDHPPT	-1.11404	-1.01407	-1.11404	-1.01407	0.0999703	11132
FGF12	0.8149917325848842	0.030331267415115812	0.8149917325848842	0.030331267415115812	-0.78466	1275
CPD	-0.426799	0.034876905704912954	-0.426799	0.034876905704912954	0.46167581140982594	15520
KDF1	-0.320703	0.1940028845840986	-0.320703	0.1940028845840986	0.5147057691681971	15958
DNAJC10	-1.13254	-0.860939	-1.13254	-0.860939	0.27160171175753334	13471
ZNF816-ZNF321P	-0.203198	-0.271292	-0.203198	-0.271292	-0.0680935	8502
AQP1	-0.72424	-1.13862	-0.72424	-1.13862	-0.41438	3863
HAUS3	-0.566907	-0.369473	-0.566907	-0.369473	0.19743487235435464	12496
CDKN2B	0.25268059603596793	0.15118940396403208	0.25268059603596793	0.15118940396403208	-0.101491	7964
C3orf56	-0.198373	-0.305297	-0.198373	-0.305297	-0.106925	7890
CHRND	-0.124486	-0.616844	-0.124486	-0.616844	-0.492358	3138
ZNF24	-0.200487	-0.319343	-0.200487	-0.319343	-0.118856	7697
ZNF558	0.0505692	-0.379727	0.0505692	-0.379727	-0.430296	3701
ENDOD1	-0.485541	0.4749813705540182	-0.485541	0.4749813705540182	0.9605227411080364	18075
LSMEM1	0.1377963766278869	0.47252362337211307	0.1377963766278869	0.47252362337211307	0.33472724674422616	14214
EMID1	-0.160054	-0.359026	-0.160054	-0.359026	-0.198972	6519
ZNF729	-0.267254	0.21881429109453082	-0.267254	0.21881429109453082	0.4860685821890616	15724
SLC25A23	-0.171311	0.1276408436022754	-0.171311	0.1276408436022754	0.2989516872045508	13793
HRSP12	0.8777919628463022	2.034768037153698	0.8777919628463022	2.034768037153698	1.1569760743073958	18479
ESPL1	-0.718878	0.21000786273738548	-0.718878	0.21000786273738548	0.928886	18002
CCDC108	0.21881163807470216	-0.0367871	0.21881163807470216	-0.0367871	-0.255599	5720
SEC61G	0.15229770760196137	0.9077822923980385	0.15229770760196137	0.9077822923980385	0.7554845847960772	17421
CROT	-0.293969	0.413969	-0.293969	0.413969	0.707937	17194
SMR3B	0.32504506878887507	0.0836849	0.32504506878887507	0.0836849	-0.24136	5925
ELP4	-0.0211963	0.47917325372211017	-0.0211963	0.47917325372211017	0.5003695074442204	15845
DEFA3	0.059128122017638694	-0.260157	0.059128122017638694	-0.260157	-0.319285	4912
IL21	1.1497743352530188	1.0910256647469814	1.1497743352530188	1.0910256647469814	-0.0587487	8655
CHD5	0.3690600342324409	-0.060838	0.3690600342324409	-0.060838	-0.429898	3703
SIRPB2	-0.241697	0.0902769	-0.241697	0.0902769	0.33197374244357325	14170
XKRY2	1.1718966235587274	0.8284233764412726	1.1718966235587274	0.8284233764412726	-0.343473	4618
TMEM185A	-0.00433832	0.0819353	-0.00433832	0.0819353	0.0862736	10926
MYOZ3	0.1755298207938893	-0.26855	0.1755298207938893	-0.26855	-0.44408	3561
HPRT1	0.3734807626460929	-0.269371	0.3734807626460929	-0.269371	-0.642852	2011
GAPT	-0.110937	-0.225643	-0.110937	-0.225643	-0.114706	7766
TCEB3B	-0.177717	-0.015467	-0.177717	-0.015467	0.1622499593210282	12034
CMIP	0.7401151095063533	0.8866248904936468	0.7401151095063533	0.8866248904936468	0.1465097809872935	11816
SEL1L	-0.454712	-0.463668	-0.454712	-0.463668	-0.00895645	9417
ITGB1BP2	-1.13265	-1.03423	-1.13265	-1.03423	0.0984107	11111
RBM47	-0.72922	0.3638596505607795	-0.72922	0.3638596505607795	1.0930793011215592	18361
SCOC	0.4058406895920985	0.10645931040790149	0.4058406895920985	0.10645931040790149	-0.299381	5154
OOEP	0.14685644655518615	-0.054023	0.14685644655518615	-0.054023	-0.200879	6494
CDC42SE1	0.17181686447711395	-0.0140829	0.17181686447711395	-0.0140829	-0.1859	6699
TBC1D25	-0.0511834	0.00765441	-0.0511834	0.00765441	0.058837827579676975	10511
KLHL38	0.0873733	0.45859969380005805	0.0873733	0.45859969380005805	0.3712263876001161	14653
TRAF3IP3	0.11138396267854422	-0.668559	0.11138396267854422	-0.668559	-0.779943	1296
GALNT6	0.19414173283241645	0.0861383	0.19414173283241645	0.0861383	-0.108003	7879
GAB1	-0.664732	-0.487268	-0.664732	-0.487268	0.17746306866997819	12241
LRRC8C	-0.541874	-0.169387	-0.541874	-0.169387	0.37248716607674276	14664
NUPR1	-0.509352	-0.751088	-0.509352	-0.751088	-0.241735	5920
ETFDH	-0.148243	-0.511487	-0.148243	-0.511487	-0.363244	4389
PTPRK	-0.247044	0.13031435483907014	-0.247044	0.13031435483907014	0.3773587096781402	14719
UTY	0.11956197713588619	-0.017622	0.11956197713588619	-0.017622	-0.137184	7422
SAP30	-0.000873113	0.0566221	-0.000873113	0.0566221	0.0574952	10489
BTK	0.47502562982098195	-0.671646	0.47502562982098195	-0.671646	-1.14667	440
DDRGK1	-0.155183	-0.237247	-0.155183	-0.237247	-0.0820633	8289
TULP1	-0.171996	-0.556674	-0.171996	-0.556674	-0.384678	4140
EIF5	-1.18833	-1.00089	-1.18833	-1.00089	0.187434	12371
FAM107B	-0.142129	0.24411874561005298	-0.142129	0.24411874561005298	0.38624749122010593	14805
BIVM	-0.003297	-1.03664	-0.003297	-1.03664	-1.03335	609
MYLPF	-0.212328	-0.375692	-0.212328	-0.375692	-0.163364	7020
NPTX2	0.8372829281413343	-0.0855089	0.8372829281413343	-0.0855089	-0.922792	836
HDAC10	-0.259256	-0.442024	-0.259256	-0.442024	-0.182768	6741
CACNA1I	-0.461998	-0.0654314	-0.461998	-0.0654314	0.39656656269623425	14914
PCDH20	-0.335228	-0.364442	-0.335228	-0.364442	-0.0292139	9119
BLZF1	0.2147256285084344	0.33064437149156556	0.2147256285084344	0.33064437149156556	0.11591874298313115	11366
AKR1C4	-0.408467	0.0197445	-0.408467	0.0197445	0.42821108025424137	15241
WDFY3	-0.278651	-0.120046	-0.278651	-0.120046	0.1586050373318456	11976
HOXD3	-0.388234	0.4745538043320438	-0.388234	0.4745538043320438	0.8627876086640875	17813
OR5K4	-0.139842	0.23455173178065136	-0.139842	0.23455173178065136	0.37439346356130276	14688
ZNF607	0.0181151	-0.405214	0.0181151	-0.405214	-0.423329	3775
AAK1	0.5756121504753805	0.8618578495246195	0.5756121504753805	0.8618578495246195	0.286246	13637
FAM216B	0.0675474	-0.501149	0.0675474	-0.501149	-0.568696	2526
ZNF717	0.0351293	-0.221258	0.0351293	-0.221258	-0.256388	5707
MISP	-0.0873375	-0.401623	-0.0873375	-0.401623	-0.314285	4981
ARL8A	-0.0543675	-0.635283	-0.0543675	-0.635283	-0.580915	2438
LYRM1	-0.0220364	0.3292404093102914	-0.0220364	0.3292404093102914	0.35127681862058285	14407
MYOF	0.2042693285113608	-0.322249	0.2042693285113608	-0.322249	-0.526519	2861
OTX1	0.5115612756605702	0.25118872433942985	0.5115612756605702	0.25118872433942985	-0.260373	5649
NR1H2	0.0949227	0.22705925743717842	0.0949227	0.22705925743717842	0.13213651487435685	11611
C21orf58	0.3697141210673933	-0.497284	0.3697141210673933	-0.497284	-0.866998	976
KIF26B	-0.326002	-0.808988	-0.326002	-0.808988	-0.482986	3215
RPS10	-0.999182	0.3389024967583889	-0.999182	0.3389024967583889	1.338084993516778	18701
PLEKHB2	0.17740753791126593	0.3497324620887341	0.17740753791126593	0.3497324620887341	0.17232492417746817	12168
KIF15	-0.355995	-1.42288	-0.355995	-1.42288	-1.06689	555
FAM153B	-0.681275	0.40075528716433695	-0.681275	0.40075528716433695	1.082030574328674	18340
PSAP	0.32497068877591023	-0.0200147	0.32497068877591023	-0.0200147	-0.344985	4593
C15orf48	-0.905778	1.3340576045662058	-0.905778	1.3340576045662058	2.2398352091324116	19045
SLC6A19	0.47811206418661356	0.32821793581338643	0.47811206418661356	0.32821793581338643	-0.149894	7229
AKAP8	0.4374927565726029	0.3143072434273971	0.4374927565726029	0.3143072434273971	-0.123186	7626
VPS13C	0.024769	-0.265228	0.024769	-0.265228	-0.289997	5259
PCDHA3	-0.339047	-0.362013	-0.339047	-0.362013	-0.022966	9223
SMG1	-0.442716	0.5472655286533421	-0.442716	0.5472655286533421	0.9899810573066842	18159
TLR7	0.1901362713298438	0.4903637286701562	0.1901362713298438	0.4903637286701562	0.3002274573403124	13810
KRT1	-0.739312	-0.195208	-0.739312	-0.195208	0.5441045136496365	16167
FECH	-0.506644	-1.05584	-0.506644	-1.05584	-0.549191	2682
ZNRF1	-0.314384	-0.0763828	-0.314384	-0.0763828	0.23800137147537045	13016
SLC9A3R2	-0.43726	0.10626966301064664	-0.43726	0.10626966301064664	0.5435293260212932	16164
GJD3	-0.0629153	-0.00337568	-0.0629153	-0.00337568	0.0595396	10529
B4GALT7	-0.174028	0.22404760856736844	-0.174028	0.22404760856736844	0.3980752171347369	14930
C1S	0.3046539369598689	0.2976260630401311	0.3046539369598689	0.2976260630401311	-0.00702787	9451
MED28	-0.0509893	0.40771629131275805	-0.0509893	0.40771629131275805	0.4587055826255161	15497
ARHGEF38	-0.689938	-0.336492	-0.689938	-0.336492	0.35344665988885904	14438
PLD6	0.0742775	0.3717324826898964	0.0742775	0.3717324826898964	0.2974549653797928	13774
TRPM6	-0.261228	-0.365992	-0.261228	-0.365992	-0.104764	7920
HTR7	-0.148099	-0.266401	-0.148099	-0.266401	-0.118301	7712
HHLA2	0.28246915162779246	-0.909989	0.28246915162779246	-0.909989	-1.19246	386
HIST1H3E	0.2778567387562568	-0.602867	0.2778567387562568	-0.602867	-0.880723	939
COL1A1	-0.545904	-0.532176	-0.545904	-0.532176	0.013728480803508747	9774
IFT81	0.4267311743859142	0.6147288256140858	0.4267311743859142	0.6147288256140858	0.18799765122817164	12380
PARP10	-0.299467	-0.571453	-0.299467	-0.571453	-0.271986	5487
NOP2	-1.27983	-0.490529	-1.27983	-0.490529	0.7893016883604396	17545
KIR3DL1	0.10972068902579765	-0.125563	0.10972068902579765	-0.125563	-0.235283	6015
KIAA1107	0.18193005045719057	-0.52012	0.18193005045719057	-0.52012	-0.70205	1664
DMAP1	-0.479869	-0.982621	-0.479869	-0.982621	-0.502753	3040
C12orf71	0.4556794647751356	0.11324053522486444	0.4556794647751356	0.11324053522486444	-0.342439	4633
PBDC1	-0.153415	-0.672945	-0.153415	-0.672945	-0.519531	2921
PMM1	-0.700308	0.18725775761541522	-0.700308	0.18725775761541522	0.8875655152308305	17890
SATB2	0.6247893259673744	0.21913067403262565	0.6247893259673744	0.21913067403262565	-0.405659	3932
DUOXA2	-0.6881	-0.45875	-0.6881	-0.45875	0.22935054661982324	12904
ID1	0.5758137428334775	0.7296462571665225	0.5758137428334775	0.7296462571665225	0.153833	11910
UCN	0.17010763690629896	-0.0981696	0.17010763690629896	-0.0981696	-0.268277	5542
CCDC68	-0.450177	-0.0856928	-0.450177	-0.0856928	0.3644843377379443	14571
SUV39H1	-0.315085	-0.162905	-0.315085	-0.162905	0.15217942742726803	11893
CENPT	0.4807991050523115	0.9167208949476886	0.4807991050523115	0.9167208949476886	0.4359217898953771	15319
BCAS1	-0.736861	0.198741	-0.736861	0.198741	0.935601	18023
REXO2	0.1505870085605904	0.2547329914394096	0.1505870085605904	0.2547329914394096	0.10414598287881918	11198
MMP27	-1.41376	-1.19315	-1.41376	-1.19315	0.22060905972795597	12803
FGD6	0.222531	-0.327741	0.222531	-0.327741	-0.550272	2672
FSIP2	0.3304141938618028	0.2173858061381972	0.3304141938618028	0.2173858061381972	-0.113028	7793
USP17L22	-0.27896	1.0941396381285446	-0.27896	1.0941396381285446	1.3730992762570893	18736
MTG1	-1.5063	-0.743903	-1.5063	-0.743903	0.7623939868125662	17445
SEC14L2	0.3526701964436547	-0.48106	0.3526701964436547	-0.48106	-0.83373	1088
B3GALT6	-0.235339	0.3693193141592561	-0.235339	0.3693193141592561	0.6046586283185122	16593
RAB42	0.26738123125577357	-0.238861	0.26738123125577357	-0.238861	-0.506242	3017
PMVK	-0.790617	-1.20749	-0.790617	-1.20749	-0.416876	3828
ARHGAP11A	-0.200712	0.39569157260147825	-0.200712	0.39569157260147825	0.5964031452029565	16531
UGDH	-0.466128	-0.580272	-0.466128	-0.580272	-0.114143	7772
FAT1	0.0395872	0.18249665705394869	0.0395872	0.18249665705394869	0.14290941410789737	11762
MAGEA10-MAGEA5	0.12182665644926491	-0.448248	0.12182665644926491	-0.448248	-0.570074	2515
AMELY	-0.530531	0.046751307308530686	-0.530531	0.046751307308530686	0.5772826146170614	16401
HIBADH	0.2221206290101767	0.5548693709898234	0.2221206290101767	0.5548693709898234	0.33274874197964666	14183
TOE1	0.15686324015871372	0.0307808	0.15686324015871372	0.0307808	-0.126082	7583
TRIL	0.4523677946642783	0.3363722053357217	0.4523677946642783	0.3363722053357217	-0.115996	7741
SBNO1	0.3302883673080238	0.10379163269197618	0.3302883673080238	0.10379163269197618	-0.226497	6130
PHF20	-0.250606	-0.686784	-0.250606	-0.686784	-0.436178	3625
ASB4	-0.236062	-0.165508	-0.236062	-0.165508	0.0705547	10692
RABGAP1	0.3250520141697477	-0.229252	0.3250520141697477	-0.229252	-0.554304	2642
OR56A1	-0.664198	-0.263612	-0.664198	-0.263612	0.40058555558291853	14957
GTF2F1	-0.178468	0.4273878616795017	-0.178468	0.4273878616795017	0.6058557233590034	16605
BRAP	1.3613986865537093	0.0738113	1.3613986865537093	0.0738113	-1.28759	298
PNLIPRP3	-0.965959	-0.644961	-0.965959	-0.644961	0.32099831336081786	14051
WDR24	-0.661761	-1.12326	-0.661761	-1.12326	-0.461498	3394
C10orf53	-0.131921	-0.622009	-0.131921	-0.622009	-0.490089	3159
GK2	-0.189202	0.17866177230635846	-0.189202	0.17866177230635846	0.3678635446127169	14617
ALKBH1	0.5128228668877416	-0.164503	0.5128228668877416	-0.164503	-0.677326	1800
ALDH6A1	0.5450228141151411	0.0362482	0.5450228141151411	0.0362482	-0.508775	2992
XCL2	0.45311946147013804	-0.546119	0.45311946147013804	-0.546119	-0.999239	669
KPNA2	0.6835007027898173	0.2799692972101827	0.6835007027898173	0.2799692972101827	-0.403531	3959
TIPRL	0.2815339449713513	-0.418634	0.2815339449713513	-0.418634	-0.700168	1679
TMEM5	-0.00201747	-0.0637015	-0.00201747	-0.0637015	-0.0616841	8602
HOMER2	0.13332006315610861	-0.441871	0.13332006315610861	-0.441871	-0.575191	2478
SEPT8	0.2678750852902328	-0.239055	0.2678750852902328	-0.239055	-0.50693	3010
ZC3H7B	0.6466756994282535	0.0500713	0.6466756994282535	0.0500713	-0.596604	2322
SCYL3	0.24038043782382423	0.8496395621761758	0.24038043782382423	0.8496395621761758	0.6092591243523515	16634
APITD1	-0.860827	0.10073746960911356	-0.860827	0.10073746960911356	0.961565	18077
UGT1A4	0.0562199	0.46105406747631944	0.0562199	0.46105406747631944	0.404834	14995
TMEM225	0.7464281916862678	0.2498818083137322	0.7464281916862678	0.2498818083137322	-0.496546	3101
FAM47A	-0.461407	-0.678353	-0.461407	-0.678353	-0.216946	6256
PDZD9	-0.791246	-0.404604	-0.791246	-0.404604	0.3866419833997297	14813
SRP54	-1.96722	-0.994642	-1.96722	-0.994642	0.9725751610393942	18110
SLIRP	-0.459376	-0.223674	-0.459376	-0.223674	0.23570245289766584	12992
RDH5	-0.49798	-0.63414	-0.49798	-0.63414	-0.13616	7433
KRTAP4-6	-0.209863	-0.633867	-0.209863	-0.633867	-0.424004	3765
S100Z	-0.0850775	-0.207543	-0.0850775	-0.207543	-0.122465	7642
ZNF804B	1.1801675991051808	0.41160240089481914	1.1801675991051808	0.41160240089481914	-0.768565	1330
DHRS12	-0.0419399	-0.258868	-0.0419399	-0.258868	-0.216928	6257
CD300LG	0.3347554751772704	0.6078345248227296	0.3347554751772704	0.6078345248227296	0.2730790496454592	13485
SLC36A3	-0.490601	0.26484126824407567	-0.490601	0.26484126824407567	0.7554425364881513	17420
SH3GL2	-0.607221	-0.0632954	-0.607221	-0.0632954	0.5439256644862344	16166
CEP126	-0.128766	0.073186	-0.128766	0.073186	0.20195192475085463	12551
KIRREL3	-0.371731	-0.114629	-0.371731	-0.114629	0.257101	13292
VN1R1	-0.350559	-0.712541	-0.350559	-0.712541	-0.361983	4403
ZMAT3	-0.753462	0.33365193326657117	-0.753462	0.33365193326657117	1.0871138665331423	18349
DIAPH3	0.23313225713004573	0.0854977	0.23313225713004573	0.0854977	-0.147635	7268
TMEM57	-0.128319	-0.227961	-0.128319	-0.227961	-0.0996422	7996
C9orf163	-0.441412	-0.392938	-0.441412	-0.392938	0.0484744	10354
CCRN4L	0.3404132553795234	0.3621667446204766	0.3404132553795234	0.3621667446204766	0.021753489240953217	9903
ZNF705G	-0.0716915	-0.0845645	-0.0716915	-0.0845645	-0.012873	9360
PTPN13	0.45640658773020837	0.5292234122697916	0.45640658773020837	0.5292234122697916	0.0728168	10727
SLC17A1	0.42470043284932024	-2.04319	0.42470043284932024	-2.04319	-2.46789	31
CCDC105	-0.286989	-1.16635	-0.286989	-1.16635	-0.879361	946
LCE2C	-0.551861	0.00952489	-0.551861	0.00952489	0.5613857794560779	16290
RAB6C	-0.378861	0.16904132352250367	-0.378861	0.16904132352250367	0.5479026470450074	16191
ARMC6	0.5309755433853776	-0.00808454	0.5309755433853776	-0.00808454	-0.53906	2762
CPNE7	-0.254869	-0.763031	-0.254869	-0.763031	-0.508162	2999
GPX7	0.0606227	-0.459536	0.0606227	-0.459536	-0.520158	2917
DAZ3	0.0698813	0.6417517384558983	0.0698813	0.6417517384558983	0.5718704769117966	16353
C6orf62	-0.17138	-0.24882	-0.17138	-0.24882	-0.0774408	8352
ABHD12B	0.3526407221774445	0.13758927782255548	0.3526407221774445	0.13758927782255548	-0.215051	6292
DLK2	0.11441364402778428	-0.252729	0.11441364402778428	-0.252729	-0.367142	4343
EFCAB11	0.1857085605332292	0.1418214394667708	0.1857085605332292	0.1418214394667708	-0.0438871	8905
RALGAPA1	0.7955712398253398	0.9248287601746601	0.7955712398253398	0.9248287601746601	0.12925752034932025	11560
MEFV	-0.172843	-0.645127	-0.172843	-0.645127	-0.472284	3299
SPANXN4	-0.192711	-0.363539	-0.192711	-0.363539	-0.170828	6909
ZBTB32	0.4366553598244959	-2.19267	0.4366553598244959	-2.19267	-2.62932	22
EOGT	-1.42068	-0.424754	-1.42068	-0.424754	0.9959219061642826	18173
AP1B1	-0.671808	-0.459932	-0.671808	-0.459932	0.21187681174757533	12690
SP5	0.1280958241172374	-0.0677918	0.1280958241172374	-0.0677918	-0.195888	6565
AVEN	-0.144129	-0.504891	-0.144129	-0.504891	-0.360763	4419
HOXD11	-0.189621	-0.00265382	-0.189621	-0.00265382	0.18696736661168142	12361
ASXL3	0.0266021	0.4325238650696114	0.0266021	0.4325238650696114	0.4059217301392228	15006
DHX16	-0.489561	-0.805599	-0.489561	-0.805599	-0.316037	4965
ANKRD1	0.032773873077853316	-2.38282	0.032773873077853316	-2.38282	-2.4156	34
DCAKD	0.3025660104133026	-0.254356	0.3025660104133026	-0.254356	-0.556922	2624
FAM69C	-0.362421	-0.237079	-0.362421	-0.237079	0.12534173237047674	11498
ARHGEF15	-0.276685	-0.193135	-0.276685	-0.193135	0.0835508	10881
RITA1	0.5397103441665919	0.70313	0.5397103441665919	0.70313	0.16341931166681611	12061
N4BP3	0.3309665323101919	0.44508346768980805	0.3309665323101919	0.44508346768980805	0.11411693537961615	11345
C9orf50	0.1716367700406516	-0.672487	0.1716367700406516	-0.672487	-0.844124	1060
OR52W1	0.2334621629648473	-0.318222	0.2334621629648473	-0.318222	-0.551684	2658
SHANK2	0.4284268835790885	-0.436917	0.4284268835790885	-0.436917	-0.865344	981
ACADVL	-0.101264	0.5152844380999044	-0.101264	0.5152844380999044	0.6165488761998089	16686
EPHB2	-0.0564976	-0.0531172	-0.0564976	-0.0531172	0.00338043	9622
CD86	0.2956648134263854	0.1690251865736146	0.2956648134263854	0.1690251865736146	-0.12664	7572
RBBP4	-1.56401	0.6405848716961156	-1.56401	0.6405848716961156	2.2045997433922313	19042
ARHGEF5	-0.398645	0.3075446297055089	-0.398645	0.3075446297055089	0.7061892594110177	17187
SLC16A12	0.014123537129727776	-0.172639	0.014123537129727776	-0.172639	-0.186762	6684
SPRR1B	0.079223	0.5023800379168989	0.079223	0.5023800379168989	0.42315707583379786	15194
MGAT4C	-1.02696	-1.55714	-1.02696	-1.55714	-0.530187	2827
DAZL	0.12338852136058923	-0.297623	0.12338852136058923	-0.297623	-0.421011	3790
RASSF8	-0.830869	-0.629431	-0.830869	-0.629431	0.20143788241717286	12545
CENPU	-0.101607	-0.0324853	-0.101607	-0.0324853	0.0691214	10674
GPX4	-0.153661	-0.253739	-0.153661	-0.253739	-0.100077	7990
STK40	-0.651138	0.3166375297503629	-0.651138	0.3166375297503629	0.967775	18092
LRIG2	0.270124	0.432396	0.270124	0.432396	0.162273	12035
EIF3L	-0.173578	-0.536392	-0.173578	-0.536392	-0.362814	4394
PTPRG	0.39566947064927566	0.44455052935072437	0.39566947064927566	0.44455052935072437	0.0488811	10358
HPGD	0.4284236011281959	0.25911639887180415	0.4284236011281959	0.25911639887180415	-0.169307	6931
CEP68	0.2439854201702456	-0.245105	0.2439854201702456	-0.245105	-0.489091	3165
PSTPIP2	0.0616552	0.17007783677115162	0.0616552	0.17007783677115162	0.10842267354230326	11270
FOXB1	0.00539875	0.3917362484752639	0.00539875	0.3917362484752639	0.38633749695052777	14807
PTGR2	-0.0943942	0.00662724	-0.0943942	0.00662724	0.1010214770599055	11154
AMHR2	-0.370243	-0.407707	-0.370243	-0.407707	-0.0374644	9002
MARK1	0.3374219071316593	0.38935809286834067	0.3374219071316593	0.38935809286834067	0.0519362	10405
SULF1	0.696593	0.384267	0.696593	0.384267	-0.312326	5011
CCDC85B	0.11453108220182923	-0.178534	0.11453108220182923	-0.178534	-0.293065	5223
SFTPB	-0.288193	-0.424107	-0.288193	-0.424107	-0.135915	7438
PKP2	-0.612602	-0.340928	-0.612602	-0.340928	0.27167411261636826	13472
HAX1	-0.250765	-0.796285	-0.250765	-0.796285	-0.54552	2709
ZNF720	-0.40245	-0.95117	-0.40245	-0.95117	-0.548719	2685
URI1	-0.999358	-0.902162	-0.999358	-0.902162	0.0971957	11095
SLC25A36	0.15043818572577183	0.0659118	0.15043818572577183	0.0659118	-0.0845264	8247
CFD	0.5815941698635188	0.20610583013648126	0.5815941698635188	0.20610583013648126	-0.375488	4242
MON1B	-0.272976	0.026122276509467815	-0.272976	0.026122276509467815	0.2990985530189356	13794
OR5L2	-0.183104	-0.135669	-0.183104	-0.135669	0.047434678506382694	10343
NXT2	-1.05194	0.16950858240561953	-1.05194	0.16950858240561953	1.221447164811239	18566
FBF1	-0.264458	-0.410732	-0.264458	-0.410732	-0.146275	7291
ZDHHC15	0.27278055964336073	-0.549331	0.27278055964336073	-0.549331	-0.822111	1126
TSPAN8	-0.524567	-0.106895	-0.524567	-0.106895	0.4176729743127637	15139
BMF	0.22370516279406588	0.22795483720593415	0.22370516279406588	0.22795483720593415	0.00424967	9638
DNASE2	0.33344029833790345	0.5591697016620966	0.33344029833790345	0.5591697016620966	0.2257294033241931	12850
STEAP2	-0.342888	-0.344842	-0.342888	-0.344842	-0.00195315	9529
MFN2	0.23538426886000693	0.3969357311399931	0.23538426886000693	0.3969357311399931	0.16155146227998615	12027
INSL6	0.19961287485105839	9.101251489416137e-4	0.19961287485105839	9.101251489416137e-4	-0.198703	6523
KLK3	-0.298201	-0.613389	-0.298201	-0.613389	-0.315187	4973
FASTK	0.027434406655349575	-0.0750834	0.027434406655349575	-0.0750834	-0.102518	7946
ABCA5	0.3938182193096568	-0.410908	0.3938182193096568	-0.410908	-0.804726	1186
C11orf52	-0.42573	-0.82211	-0.42573	-0.82211	-0.39638	4024
IRAK3	-0.7301	-0.35287	-0.7301	-0.35287	0.3772294905356848	14715
DNAH7	-0.0747	-0.27101	-0.0747	-0.27101	-0.19631	6555
SDHAF2	0.2438007188413789	-0.122247	0.2438007188413789	-0.122247	-0.366047	4355
GABRA5	-0.156606	0.4771557928891738	-0.156606	0.4771557928891738	0.6337615857783477	16799
PTGDR	0.47230288360794126	0.5062271163920588	0.47230288360794126	0.5062271163920588	0.0339242	10129
AFG3L2	-0.481269	-0.0601488	-0.481269	-0.0601488	0.4211201125742241	15171
TRIM73	-0.0991891	0.5556391446460615	-0.0991891	0.5556391446460615	0.654828	16923
NDC1	-0.314088	0.4950876066358648	-0.314088	0.4950876066358648	0.8091752132717296	17618
DHX58	0.12660432632258753	-0.122788	0.12660432632258753	-0.122788	-0.249393	5804
RNASEH2C	0.2563942832623772	-0.0259513	0.2563942832623772	-0.0259513	-0.282346	5344
EDN2	0.0800745	0.0666955	0.0800745	0.0666955	-0.013379	9355
ACTL8	0.0924342	-0.263599	0.0924342	-0.263599	-0.356033	4471
UACA	-0.182688	0.0476528	-0.182688	0.0476528	0.23034052895061924	12915
LYVE1	-0.524953	0.0558434	-0.524953	0.0558434	0.5807967999430481	16429
ANAPC7	-0.233544	-0.0240917	-0.233544	-0.0240917	0.20945264071693875	12656
POLH	-0.35422	-0.104475	-0.35422	-0.104475	0.24974536008420906	13209
SRP19	0.16610672056420867	-0.136388	0.16610672056420867	-0.136388	-0.302494	5125
BTBD17	0.0388356	-0.0223083	0.0388356	-0.0223083	-0.0611438	8612
TGM4	0.4273464938178733	-0.836606	0.4273464938178733	-0.836606	-1.26395	323
PRRX1	0.29790558144367946	-0.151226	0.29790558144367946	-0.151226	-0.449131	3503
ADGRD1	0.5104090192044455	0.39516098079555456	0.5104090192044455	0.39516098079555456	-0.115248	7755
STRIP2	0.0537089	-0.632379	0.0537089	-0.632379	-0.686088	1754
EGR3	0.22746924578659194	-0.0583022	0.22746924578659194	-0.0583022	-0.285771	5312
ARNT2	0.10312081853400744	0.7475871814659926	0.10312081853400744	0.7475871814659926	0.6444663629319851	16855
NODAL	0.33502513139926043	0.2814348686007395	0.33502513139926043	0.2814348686007395	-0.0535903	8730
YARS	0.6764240711199794	0.7254759288800205	0.6764240711199794	0.7254759288800205	0.0490519	10363
GPRASP2	0.4962704814514267	0.0934495	0.4962704814514267	0.0934495	-0.402821	3968
CAPN10	0.22938817484989651	0.24690182515010348	0.22938817484989651	0.24690182515010348	0.017513650300206962	9837
TRIM49C	0.29709948120920415	0.27528051879079585	0.29709948120920415	0.27528051879079585	-0.021819	9241
PGM5	-0.0231515	-0.227905	-0.0231515	-0.227905	-0.204754	6424
COBL	0.0891852	0.1454248002183292	0.0891852	0.1454248002183292	0.0562396	10463
CHPF	-0.215719	-0.188221	-0.215719	-0.188221	0.027497982122738213	10012
HIPK1	0.35558609299861965	-0.0256681	0.35558609299861965	-0.0256681	-0.381254	4174
KDM5B	-0.561828	0.5734684450670956	-0.561828	0.5734684450670956	1.135296890134191	18437
FRG2	-0.191989	0.20774905015153577	-0.191989	0.20774905015153577	0.39973810030307155	14946
TPM3	0.5135992849165623	0.5570207150834379	0.5135992849165623	0.5570207150834379	0.0434214	10286
COL9A2	-0.296728	-0.238742	-0.296728	-0.238742	0.0579856	10497
AMER3	-0.173613	-0.490647	-0.173613	-0.490647	-0.317034	4951
XPOT	-1.03135	-1.27045	-1.03135	-1.27045	-0.239108	5962
CXCR3	0.2986400620010312	0.19275993799896884	0.2986400620010312	0.19275993799896884	-0.10588	7909
DPH5	-0.150523	-0.918937	-0.150523	-0.918937	-0.768413	1331
ZNF740	0.2898366261944739	0.16815337380552609	0.2898366261944739	0.16815337380552609	-0.121683	7659
SUPT4H1	-2.19205	0.803653	-2.19205	0.803653	2.99571	19103
PDZD7	0.3163201089835408	-0.0145001	0.3163201089835408	-0.0145001	-0.33082	4772
ATP1B3	0.00330438	0.31403561754662745	0.00330438	0.31403561754662745	0.3107312350932549	13928
KCNB1	0.25508652882660454	0.38187347117339543	0.25508652882660454	0.38187347117339543	0.1267869423467909	11520
MS4A7	1.1382732525983381	0.8446167474016618	1.1382732525983381	0.8446167474016618	-0.293657	5217
HNRNPR	-0.517111	0.1407711991202627	-0.517111	0.1407711991202627	0.6578823982405254	16937
UBE3A	-0.560203	0.4279432984607062	-0.560203	0.4279432984607062	0.9881465969214125	18155
ILF2	-0.249436	0.38638632093471337	-0.249436	0.38638632093471337	0.6358226418694267	16808
DCAF13	-1.17697	-0.772257	-1.17697	-0.772257	0.4047156515217144	14991
GABRA2	0.18384996011159904	0.34190003988840095	0.18384996011159904	0.34190003988840095	0.1580500797768019	11967
TMEM50B	-0.172728	-0.256302	-0.172728	-0.256302	-0.0835736	8265
APIP	0.0874697	-0.226524	0.0874697	-0.226524	-0.313993	4985
MYO1E	-0.396431	-0.388239	-0.396431	-0.388239	0.00819174	9687
CENPE	-0.283912	0.313582	-0.283912	0.313582	0.597495	16539
EPS8L3	0.1627749460835039	0.5340750539164961	0.1627749460835039	0.5340750539164961	0.3713001078329922	14654
TMEM27	0.49597952408527113	0.24580047591472887	0.49597952408527113	0.24580047591472887	-0.250179	5794
HACD1	-0.0869511	0.24715111459960643	-0.0869511	0.24715111459960643	0.33410222919921284	14205
OR10A5	-0.716605	-0.040108	-0.716605	-0.040108	0.6764969051238366	17031
UBA6	-0.560314	-1.1305	-0.560314	-1.1305	-0.570181	2512
GLI1	-0.430107	-0.477773	-0.430107	-0.477773	-0.0476657	8834
KIAA1586	-0.278625	0.29375530445943654	-0.278625	0.29375530445943654	0.5723806089188731	16360
C7orf55-LUC7L2	-0.418942	-1.0126	-0.418942	-1.0126	-0.593655	2341
SLC44A2	-0.476468	-0.446192	-0.476468	-0.446192	0.030276969538278464	10067
ZNF224	-0.207652	-0.290168	-0.207652	-0.290168	-0.082516	8283
AQP12A	-0.722249	-0.119907	-0.722249	-0.119907	0.602342	16572
CAPN8	0.0715983	-0.928524	0.0715983	-0.928524	-1.00012	666
ATP6V0A1	0.6815091974027242	-0.740739	0.6815091974027242	-0.740739	-1.42225	205
EML2	0.0461658	-0.340492	0.0461658	-0.340492	-0.386657	4113
TRPT1	-0.0590563	-0.338494	-0.0590563	-0.338494	-0.279437	5373
UBL5	-2.89953	-0.241835	-2.89953	-0.241835	2.657690582610933	19079
RPL34	-0.294055	-0.239325	-0.294055	-0.239325	0.054730493177956197	10435
DPY30	-0.00809919	-1.30492	-0.00809919	-1.30492	-1.29682	289
LHPP	-0.147106	-0.388584	-0.147106	-0.388584	-0.241477	5923
MYL3	-0.0452899	0.11192291004053537	-0.0452899	0.11192291004053537	0.15721282008107074	11957
AGTR2	-0.364803	-0.129671	-0.364803	-0.129671	0.23513231436225385	12981
GOLGA3	-0.621553	-0.390257	-0.621553	-0.390257	0.23129542890924848	12921
DPY19L4	0.32981562004698123	-0.163956	0.32981562004698123	-0.163956	-0.493771	3127
CNR1	-0.552428	-0.480082	-0.552428	-0.480082	0.0723463	10718
YTHDF3	0.42181485913884964	0.35769514086115034	0.42181485913884964	0.35769514086115034	-0.0641197	8567
PLEKHA5	0.1008741966268371	-0.17425	0.1008741966268371	-0.17425	-0.275124	5442
ESR1	-0.169101	-1.56226	-0.169101	-1.56226	-1.39316	220
B3GNT6	-0.325549	-0.443641	-0.325549	-0.443641	-0.118092	7714
PTPN1	-0.565824	-0.195236	-0.565824	-0.195236	0.37058830673114934	14647
TMEM145	-0.226442	-0.00988163	-0.226442	-0.00988163	0.21656074838874054	12754
VAMP3	-1.06884	0.016984547709339062	-1.06884	0.016984547709339062	1.0858290954186782	18346
R3HDM2	0.8811422886859881	0.601178	0.8811422886859881	0.601178	-0.279965	5370
FAM83F	-0.0986582	-0.591932	-0.0986582	-0.591932	-0.493274	3129
DOLK	-1.36514	-3.11826	-1.36514	-3.11826	-1.75311	91
SGMS2	-0.332312	0.26921195444111096	-0.332312	0.26921195444111096	0.601524	16566
LOC645382	0.39411888359506086	0.41445111640493915	0.39411888359506086	0.41445111640493915	0.0203322	9870
JAM2	-0.200243	-0.932547	-0.200243	-0.932547	-0.732305	1520
CST6	0.7149564976444387	0.2156635023555612	0.7149564976444387	0.2156635023555612	-0.499293	3076
SLFN5	0.3979144832908706	-0.136261	0.3979144832908706	-0.136261	-0.534176	2797
ARL13A	0.6533056620034225	0.2573243379965775	0.6533056620034225	0.2573243379965775	-0.395981	4026
BNIP3L	-0.34467	0.25333032818256357	-0.34467	0.25333032818256357	0.5980006563651272	16541
COCH	-0.294172	-0.322578	-0.294172	-0.322578	-0.0284055	9132
MEI4	-0.0799557	-0.131074	-0.0799557	-0.131074	-0.0511186	8779
HDDC3	-0.338939	-0.173251	-0.338939	-0.173251	0.16568833770508784	12094
ANGPT4	0.141651	-0.0746549	0.141651	-0.0746549	-0.216306	6271
GIMAP8	-0.426902	0.151152	-0.426902	0.151152	0.578055	16407
CEACAM4	0.4227368911299309	0.8259831088700691	0.4227368911299309	0.8259831088700691	0.4032462177401382	14978
CT47A11	-0.690698	-0.739442	-0.690698	-0.739442	-0.0487448	8813
HSD17B1	0.3235751686226923	0.6679648313773077	0.3235751686226923	0.6679648313773077	0.34438966275461536	14321
TKT	-0.886531	-0.976399	-0.886531	-0.976399	-0.0898673	8169
MTAP	-0.0103006	-0.267774	-0.0103006	-0.267774	-0.257474	5697
CXCL9	-0.140203	-0.478827	-0.140203	-0.478827	-0.338625	4677
MRPS17	-0.489645	0.19588467923964425	-0.489645	0.19588467923964425	0.6855293584792885	17081
GSN	0.4905017379092573	0.41663826209074273	0.4905017379092573	0.41663826209074273	-0.0738635	8403
BCL2L1	-0.196791	-3.66298	-0.196791	-3.66298	-3.46619	9
RTP1	0.0830302	0.5552037833987188	0.0830302	0.5552037833987188	0.4721735667974376	15594
SYNPO2L	-0.193931	-0.224659	-0.193931	-0.224659	-0.030729	9096
CD101	-0.377513	0.0353159	-0.377513	0.0353159	0.4128287311484356	15092
BST2	-0.65523	0.3136303278923263	-0.65523	0.3136303278923263	0.9688606557846526	18098
S100A3	0.4342956691048439	-0.353026	0.4342956691048439	-0.353026	-0.787321	1263
HFM1	-1.94998	0.0470635	-1.94998	0.0470635	1.997047016015983	19011
TBX3	-0.672662	-0.832538	-0.672662	-0.832538	-0.159876	7073
ZNF566	0.23507908523816917	0.4598409147618308	0.23507908523816917	0.4598409147618308	0.22476182952366164	12839
MAP1A	0.18593060448453752	0.32526939551546247	0.18593060448453752	0.32526939551546247	0.13933879103092495	11714
APH1B	-0.144721	0.25246076312452276	-0.144721	0.25246076312452276	0.39718152624904557	14920
MUC3A	-0.100579	-0.0727641	-0.100579	-0.0727641	0.027814789837684553	10017
ARHGAP4	-0.547187	-0.722093	-0.547187	-0.722093	-0.174905	6851
ZBBX	-0.0565053	0.15347534121922318	-0.0565053	0.15347534121922318	0.20998068243844636	12662
FLT3LG	-0.279132	-0.564178	-0.279132	-0.564178	-0.285046	5325
FRMD6	-0.425649	0.0429288	-0.425649	0.0429288	0.4685775038864706	15560
RFC2	0.12701869935598334	0.6138443006440167	0.12701869935598334	0.6138443006440167	0.4868256012880334	15728
CYP2A7	-0.00222119	-0.62249	-0.00222119	-0.62249	-0.620269	2167
RBM14	0.7792315874852253	-0.254782	0.7792315874852253	-0.254782	-1.03401	607
TSNAX	0.0841132	0.10763884274797984	0.0841132	0.10763884274797984	0.023525685495959694	9932
EMC2	-0.956215	-0.387835	-0.956215	-0.387835	0.5683799062057052	16325
AP2A2	0.9201915214939431	1.2171384785060568	0.9201915214939431	1.2171384785060568	0.2969469570121137	13767
ITIH5	-0.229762	-0.169878	-0.229762	-0.169878	0.059883904426015516	10534
SLC22A14	-0.0378486	-0.256193	-0.0378486	-0.256193	-0.218345	6233
ORAOV1	-0.981919	-1.81538	-0.981919	-1.81538	-0.833462	1090
TNFSF9	-0.0141663	-0.32127	-0.0141663	-0.32127	-0.307103	5068
RPL28	-0.84103	0.19703007264294242	-0.84103	0.19703007264294242	1.0380601452858849	18256
C2orf72	0.554472	-0.134678	0.554472	-0.134678	-0.689149	1740
TSTD2	0.1994848734953718	-0.00514287	0.1994848734953718	-0.00514287	-0.204628	6427
C2orf44	-0.236424	-0.264836	-0.236424	-0.264836	-0.0284114	9131
FBXO8	-0.529781	-0.167493	-0.529781	-0.167493	0.36228815042256823	14543
SLC25A40	-0.135989	-0.490861	-0.135989	-0.490861	-0.354872	4474
MYO6	-0.360155	-0.0279744	-0.360155	-0.0279744	0.33218019026726586	14174
PANX1	-0.0318641	-0.131944	-0.0318641	-0.131944	-0.10008	7988
ASNA1	-0.416356	-0.337484	-0.416356	-0.337484	0.0788727	10817
ITGAL	-0.38829	-0.122846	-0.38829	-0.122846	0.26544350488395574	13394
NMRK1	-0.416916	-0.487014	-0.416916	-0.487014	-0.0700979	8461
LTBP1	0.1662711783540106	-0.159651	0.1662711783540106	-0.159651	-0.325922	4828
TMC5	-0.0730313	-1.31234	-0.0730313	-1.31234	-1.23931	339
GPRIN1	0.2976358865336545	-0.328686	0.2976358865336545	-0.328686	-0.626322	2135
NSRP1	-0.347423	-0.799607	-0.347423	-0.799607	-0.452185	3476
STAC	0.414	-0.2808	0.414	-0.2808	-0.694801	1701
BCAS4	0.14007007682259448	-0.65266	0.14007007682259448	-0.65266	-0.79273	1236
ZNF343	-0.215602	-0.474148	-0.215602	-0.474148	-0.258546	5676
EXOSC4	-0.784378	0.0269279	-0.784378	0.0269279	0.8113057632631289	17625
GGT5	-0.0737737	0.8676836918586187	-0.0737737	0.8676836918586187	0.9414573837172375	18032
ATL1	0.3320404798166884	-0.46649	0.3320404798166884	-0.46649	-0.798531	1208
MCF2L	0.13613994506397348	-0.760871	0.13613994506397348	-0.760871	-0.897011	891
RDX	-0.200557	-0.247493	-0.200557	-0.247493	-0.0469355	8843
SPEF2	-0.304087	0.18488747205002842	-0.304087	0.18488747205002842	0.4889749441000568	15746
HTR2C	0.5260526456460768	0.31541735435392326	0.5260526456460768	0.31541735435392326	-0.210635	6345
OLFML2A	-0.109057	-0.275043	-0.109057	-0.275043	-0.165986	6979
C9orf153	0.402368	0.49908172718726496	0.402368	0.49908172718726496	0.0967135	11087
HS6ST2	0.511697	0.43291296061358003	0.511697	0.43291296061358003	-0.0787841	8335
NARS	-0.309592	-1.26725	-0.309592	-1.26725	-0.957656	750
CDC42EP3	-0.509271	-0.251079	-0.509271	-0.251079	0.25819107028997706	13306
GOLGA7B	-0.225779	0.0574987	-0.225779	0.0574987	0.2832774791615076	13613
ADH1A	0.6094991269211156	0.4611808730788844	0.6094991269211156	0.4611808730788844	-0.148318	7255
RLN2	-0.650941	-0.568379	-0.650941	-0.568379	0.0825617	10870
HIST1H1T	0.302903	0.420877	0.302903	0.420877	0.11797453121504997	11394
MRPS5	-0.219643	-0.588567	-0.219643	-0.588567	-0.368925	4324
PLIN4	-0.0654351	-0.176635	-0.0654351	-0.176635	-0.1112	7826
NAT10	-0.80633	-2.11947	-0.80633	-2.11947	-1.31314	280
AP5B1	0.12307486687644892	-0.713942	0.12307486687644892	-0.713942	-0.837017	1078
NFKBIZ	-0.260225	-0.308805	-0.260225	-0.308805	-0.0485806	8817
SDF2L1	0.40748638202611215	-0.822806	0.40748638202611215	-0.822806	-1.23029	348
FZD6	0.5817044933154141	-0.362884	0.5817044933154141	-0.362884	-0.944589	782
THAP8	0.1429312460836685	-0.135528	0.1429312460836685	-0.135528	-0.278459	5387
IRF4	-0.535966	-0.511874	-0.535966	-0.511874	0.024092392286490516	9939
POLD3	0.10052523511430392	0.4806967648856961	0.10052523511430392	0.4806967648856961	0.38017152977139224	14753
RAB3C	-0.251073	-0.393587	-0.251073	-0.393587	-0.142514	7339
PPP1R3D	-0.38595	-0.21144	-0.38595	-0.21144	0.1745103698392525	12195
KRTAP5-8	0.12424782680274259	-0.464964	0.12424782680274259	-0.464964	-0.589212	2382
ITPRIPL1	0.33382105878523355	0.048693941214766466	0.33382105878523355	0.048693941214766466	-0.285127	5324
VEGFC	-0.220062	-0.413978	-0.220062	-0.413978	-0.193917	6594
[truncated: 17,116 more rows]
