# Supplementary material for: SMAD4 depletion contributes to endocrine resistance by integrating ER and ERBB signaling in HR + HER2− breast cancer
Source: Cell Death Dis. 2024 Jun 24;15(6):444. doi: 10.1038/s41419-024-06838-9 (PMC11196642; doi:10.1038/s41419-024-06838-9)
Supplement: Supplementary file 4 — Supplementary Table 2 [file 41419_2024_6838_MOESM4_ESM.xlsx]

## Sheet: Supplementary Table 2
Supplementary Table 2. Differentially expressed genes in RNA-seq between OHT and DMSO treated MCF7 cells
SYMBOL	logFC
MMEL1	1.1863716829958182
ALDH4A1	1.444426549871633
CASZ1	1.0248904594229395
GRIK3	-2.31235
ACTL8	-1.43346
BCAR3	1.1908310477069297
OLFML3	-1.09803
NR5A2	-4.25814
NOS1AP	-1.40907
BRINP2	-3.40858
HMCN1	1.4665316138890152
CAMK2N1	1.0370495667066184
PINK1	1.251
ID3	1.0305826899172092
IGSF3	1.1631511208603946
PADI2	-2.0275
PADI3	-2.66445
HMGCS2	3.1365079801080316
PHGDH	-1.23936
CREB3L4	1.2030116136187055
PAQR6	1.0125463402885329
VWA1	1.0208592454343983
EPHX4	1.1872372710762207
IL24	-6.11285
FCMR	-3.97697
RPL13AP8	-4.04547
SMIM1	1.046143115190151
FGR	1.5339222426330057
SLC16A1	-1.53404
SAMD11	1.1990511472694427
BRDT	3.6289888763002014
KIF21B	-1.32799
TSEN15	-1.02417
IL20	-5.68674
KLHDC7A	1.1010250143330351
CELF3	2.6825370095047676
RIIAD1	3.146571033662425
MAN1C1	1.2177080298995635
LBR	-1.118
DNAH14	-1.00214
DYRK3	-2.07877
ELF3	1.4523448619783716
ABCA4	2.3693027597790586
VTCN1	2.2514210075078798
MUC1	1.623248334604951
IL19	-3.75821
FOXO6	1.1900757154073407
ATP1B1	1.0647992052308364
NBPF13P	2.943295203667268
HS6ST1P1	1.0297
RAP1GAP	1.5967697263692582
ATP8B2	1.7343047133997587
C1orf226	-1.90323
MEGF6	1.0785087764103654
RORC	1.0310022523722107
TAS1R3	1.6616074198051958
PDZK1	-2.69339
UBE2T	-1.20482
PBX1	1.0379212422658532
SELENBP1	1.1587527506111022
GSTM3	1.3140044533252768
PCAT6	1.0080534871007039
EPS15-AS1	1.158494990903968
CALR4P	1.2221354909904614
IFFO2	1.1602952339235202
ADORA1	-2.79114
CYP4B1	1.3346857311673108
LMOD1	1.3770823152265692
DEGS1	1.5146544857609374
EFR3B	1.9303455891171368
GREB1	-1.46628
CAPN14	2.084914659300479
EFEMP1	1.0548982413004386
PKDCC	-2.08128
SOWAHC	1.3109201226671188
FHL2	-1.82007
INHBB	1.6760250882857413
GAL3ST2	1.1412676217638735
PLA2R1	1.360365558533975
ABCA12	1.2363598083203542
ACKR3	1.6704110459710633
SPATS2L	-2.29073
MYO1B	1.4586499911325241
NPPC	2.6682
SLC40A1	-1.0296
IL1R1	3.955431835146442
COPS9	-1.15033
SPEG	1.2749444818774447
OBSL1	1.0241342318520856
INHA	1.3169058974871881
SDC1	1.4656627175817691
KCNJ13	2.4576666397540254
CYP27A1	1.1466823585952206
PSD4	1.2187114510337265
AFF3	-1.11046
TNS1-AS1	1.0746893537139295
KCNK12	2.215490879356228
ASTL	2.8469713311431466
WDR12	-1.03879
EFHD1	2.390848827626962
CCDC88A	-1.43497
TRIM54	1.265354385857531
IGFBP5	1.5411291097584958
CXCR4	2.141588737573652
CDCA7	-1.06767
ARHGAP15	1.5681264525541263
ST3GAL5	1.5477903547023406
GPC1-AS1	1.2614662036351916
ODC1	-1.0172
SLC1A4	-1.48408
PXDN	1.2587424310684352
TNS1	1.0235775940034924
ERBB4	1.0183312510101332
CYP1B1	-1.2141
KAT2B	1.5771971177375892
FGD5	1.1254326138678663
KCTD6	-2.28198
PDZRN3	1.221017729242818
CMSS1	-1.4962
ACOX2	-3.95775
SEMA3F	1.208242365279098
ESYT3	2.3857348548046473
CPHL1P	2.3380438840718387
TM4SF18	2.683561551913309
TM4SF18-AS1	3.4369901905050817
TM4SF1	2.658418359980236
SIAH2	-1.97004
RPL22L1	-1.12871
TNIK	-1.03872
TM4SF4	2.649142034727287
SIAH2-AS1	-2.3241
TM4SF1-AS1	1.7349594007924942
BCL6	1.0692518518974177
TPRG1	-2.06208
LIPH	1.1762381183698303
FAM43A	1.5352593444765716
THPO	1.0750500341702856
SLCO2A1	-1.86283
MME	1.5924228169858932
PCOLCE2	-1.9052
CCR1	1.6274893274384152
SPINK8	2.0434388288208027
ABCC5	1.2114058870412103
RPL17P18	-1.04913
IL17RC	1.339373879096417
CHRD	3.244426136946318
MUC20P1	1.5330981066753469
HEG1	-1.47714
LAMP3	-1.61722
PRRT3	1.1855527644984865
PRADC1P1	1.175393900763004
GATA2	1.0770383897589388
RELL1	1.0351263454396227
SHROOM3	1.1937856139870962
TACR3	2.0187098925680473
GPAT3	-1.70334
ARHGEF38	1.020265139200129
SYNPO2	-1.85761
SLC7A11	-2.35201
TMEM150C	1.2496509915182588
TSPAN5	-2.62674
PPM1K	-3.11177
HPGD	-2.35761
NIPAL1	-1.06515
RANP6	-1.14227
NPNT	1.7017409455440262
HERC5	-1.86542
LEF1	-1.93809
CLGN	-1.01895
KRT8P46	1.7437058758585862
UGT2B17	1.905298400617568
UGT2B15	1.6423279762677887
HERC6	-2.27873
SOD3	2.2915381604830154
AREG	-5.06293
ADRA2C	1.160560939753116
CCDC110	-1.98649
ATP8A1	1.2326178296878787
PPM1K-DT	-2.78599
SCOC-AS1	-1.04815
PDLIM3	-3.70201
CCDC96	1.287201626274699
CDH10	1.7181302778403016
NPR3	-1.73624
GHR	1.454259956573701
RAI14	-1.44406
ITGA2	-1.31551
DMGDH	-1.06624
RPS17P2	-1.13408
EPB41L4A	1.0840592884492501
MAP1B	-1.90853
SLC12A2	1.2989847758975555
MSX2	-1.69682
ARHGEF37	1.2998443218582107
NLN	-1.05943
GALNT10	1.1761369785729487
PROB1	1.168136850889224
FABP6	-1.02783
SH3TC2	1.0299860777865075
POLR3G	-1.64313
SEMA6A	-1.19989
RANBP3L	1.7544036449774951
MOCS2	-1.23382
TRIP13	-1.04805
PDE6A	-3.05699
SLC26A2	-3.88054
F2R	-1.4357
CCDC69	1.0070403238165953
CENPH	-1.13741
GCNT4	1.4473452975166774
IQGAP2	1.231434909556157
LTC4S	1.2802570436413125
ENC1	1.1584573180969782
FSTL4	-1.5842
RBM24	-1.30661
FOXC1	-1.34348
TRAM2	1.0702530397316772
CD83	-1.09998
NCOA7	-1.18056
BMP5	-2.94626
MAN1A1	-1.48594
ULBP1	-1.40925
UBE3D	-1.02535
BAG2	-1.35208
RNF144B	1.3380542863821516
IYD	1.1396903134431058
HMGCLL1	-1.98894
CRISP3	1.2393345764452097
MTHFD1L	-1.25586
SYNJ2	1.068776061578407
IER3	1.7835279726545936
TUBB2B	-1.30794
SLC22A23	1.0629267608517734
B3GALT4	1.0914421613205192
DDR1	1.517266330664918
PDE10A	-1.33661
SASH1	1.3315706513495398
H4C5	1.1064642561324962
CAP2	-1.14882
PKIB	-1.15451
ELOVL2	-3.71996
KCNK5	-1.4643
GRM4	2.5602279523257203
PACSIN1	1.0829700706927674
SPDEF	1.687857835267935
FOXP4	1.0315426521552327
FYN	-1.22781
SGK1	-1.07319
TNXB	1.0287205178309453
LINC00243	1.735483937699046
COL21A1	-1.56436
RADIL	1.2222750798421471
FAM20C	1.8557609639862336
SCIN	2.2008452869063047
ADAP1	1.1746957971986929
SP4	-1.29574
EMSLR	-1.00667
CAV2	-1.82683
CDHR3	-1.2675
EFCAB10	-1.13287
SSPOP	1.4377638667780088
ZNF467	1.0168783652107558
COL28A1	1.3263647493339028
HSPB1	1.0345268283323694
CAV1	-1.67775
HYCC1	-1.12945
CLDN4	1.2056499599376695
UPK3B	1.378630315522616
PRR15	1.302363635368235
TMEM184A	1.0464514717250417
AGFG2	1.2406492776659641
TRGV9	2.1687935784439176
TRGC1	1.5282426380596368
SNHG26	-1.26707
PDGFA-DT	1.0107061262543109
PRR15-DT	1.291147267918189
TNS3	1.601359488819028
GTF2IP7	1.1123113199220387
PUS7	-1.0102
PRRT4	1.3488588645392015
PTPRN2	1.1635867999944236
SLITRK4	-1.05836
IGSF1	-3.02328
PABPN1P1	-1.46135
SOX3	-5.40191
ABCD1	1.215167254565085
FOXO4	1.0136416483097694
HSPB1P2	1.321503702364789
AP1S2	-1.15677
FHL1	-2.6575
ACSL4	-1.62476
PHEX	1.4745077831300435
TSC22D3	1.7385991241692447
SYTL4	-1.62873
RPS6KA3	-1.29701
HS6ST2	-1.15152
PFKFB1	1.1012652827506182
NHSL2	2.4341083399649235
PCDH19	-1.85243
EGR3	-2.18601
SULF1	-2.29998
MMP16	1.752963366897573
FABP5	-2.4987
SLCO5A1	-2.35944
DSCC1	-1.20858
DEPTOR	-1.54713
NCALD	1.6102987532845496
SDC2	-1.32915
LYPD2	1.5458410766678836
PSCA	3.7734459308751473
NEIL2	-1.24825
PARP10	1.0782395968677476
SGK3	-1.70535
KCNK9	1.285601219202686
MAFA-AS1	1.1441173450548507
MYBL1	-2.07415
GATA4	-1.09082
FAM110B	2.0580397637142682
RGS22	-1.80308
PLEC	1.0876408878520176
FAM83A	1.3322004282714481
GINS4	-1.01584
CLU	1.2918113254040509
TACC1	1.3769777279896138
RBPMS	1.0113535688257003
LINC02986	1.003094638885337
ST3GAL1	1.0566639941661569
BLK	-1.74513
FAM86B3P	-1.82046
PRAG1	-2.0062
PGM5	1.5327974799647885
PSAT1	-1.83899
DPP3P2	-1.20092
SUSD3	-2.17564
COL27A1	1.4057952888118983
PNPLA7	2.058675473387919
JAK2	-1.31534
TMC1	1.1494706778913988
CLIC3	1.5155196922819294
RNF224	1.069382614015968
SLC34A3	1.3109759473968825
OLFM1	-1.35009
CACFD1	1.0907506895185788
GNE	2.4953577673203746
CRAT	1.8747542691565353
FBP1	1.0234474077354028
MYORG	1.018835513872397
PTGR1	-1.5894
IARS1	-1.00752
KIF12	1.924930125744775
CA9	-2.14214
AQP3	1.5009296933409364
FOXD4L5	1.2572789964020905
PLGRKT	1.0803418659935464
CD274	1.3155369808839876
S1PR3	1.8324139095992233
GSN	1.172032914101461
PRRT1B	3.106717441624733
LINC02913	1.682471441962168
LINC01503	1.4453988546327028
DIRAS2	1.4148927339759267
CORO2A	1.1338008346280366
DNM1	1.1144227396119106
GRIN1	1.3161309165022825
SARDH	1.0855340750484355
AGPAT2	1.0133851862907486
PDE3B	-1.21387
FABP5P7	-1.86268
SYT7	1.049955142956511
GAL	-1.26328
CLMP	-1.41443
TENM4	-2.27557
UBASH3B	-1.97373
PAK1	-1.09185
CREB3L1	3.2331
LMNTD2	1.12256
ST3GAL4	1.0010557148889179
CTSC	-1.40766
SLC43A1	-1.84886
MPPED2	-3.92547
TMEM132A	1.0727513078108961
DDIAS	-1.16944
RAB30	-1.49845
ANO9	1.070072222798886
P2RY2	1.1776788581286486
PPFIBP2	2.1863222960649966
ADAMTS15	-1.60705
ARRB1	1.0671814583438055
ANO1	1.175332254773667
PGR	-3.38599
HPX	1.3046537741764372
NAV2	-1.02589
MYEOV	-1.06236
BCL9L	1.1617206534342188
CARNS1	1.23275
CCDC83	1.3313708783654776
SYTL2	1.3771706666092294
ALDH3B2	1.191185866663816
LINC02747	-1.22901
SYT9-AS1	1.2450076406670343
MICAL2	-2.01458
PRSS23	-2.24797
H19	-1.8082
DRD2	3.2662021686404223
ARMC3	-1.80884
JCAD	-1.34272
RHOBTB1	-2.05368
ATRNL1	-1.1121
ZNF488	-2.15302
ADD3	-1.29179
SLC9A3P3	2.5157201243080745
SLIT1	1.7555086734715042
CALML5	2.137562990925124
CALML3-AS1	2.76389
NOC3L	-1.02736
SYNPO2L	3.688910467557356
STOX1	-1.20834
LINC02620	-2.14036
BAMBI	1.008675550945261
SLC16A9	-1.66586
FAM107B	1.1614355513186203
NEURL1	1.8775138703643002
GATA3-AS1	1.7941572214661186
ADRA2A	-4.0323
PLEKHS1	5.193022952923086
AFAP1L2	1.0616641004808676
FAS	-1.10677
UNC5B	-1.06675
ST8SIA6-AS1	-1.16385
CFAP58-DT	-1.57148
HTR7	-1.68176
PDSS1	-1.15527
SFXN2	-1.30232
CXCL12	-3.71701
NANOS1	1.4722628478388704
CLEC7A	1.0948679260739387
SOCS2-AS1	1.7579352489314348
RAPGEF3	1.0149902487956022
SLC5A8	-2.78085
DRAM1	1.4640388142100607
SRRM4	-4.92601
CACNA2D4	1.3321281829295848
INHBC	-2.92838
TNS2	1.5696982947202578
LAG3	1.0933489070155338
HSPB8	-2.77996
EMP1	2.076680991030393
HCAR2	1.6517181116167714
HCAR3	3.9645959561175195
HCAR1	1.9280006325679693
HRK	-1.34758
P2RX2	1.2588694582283757
FAM216A	-1.0001
TUBA1A	-1.00478
RDH16	1.4087729198756997
LIN7A	1.1344966115311388
GPR19	-1.37039
PMEL	1.19148
PITPNM2	1.030272421057576
C12orf60	-1.16026
MGP	-1.50751
DENND5B	-1.46809
INHBE	-2.39859
KRT80	1.6506026489083743
KRT7	1.4259240346210427
KRT86	2.579513378068588
KRT88P	1.6564314642738096
KRT81	2.66469
KRT83	1.2093963308965734
SLC6A12	1.935653678865475
RERG	-2.11033
LINC02395	3.5327664491127657
TNFRSF19	1.4389806512235574
SHISA2	1.0496798235291156
ATP8A2	1.2304456279792277
KCTD12	-1.21331
F7	-1.07602
TUSC8	1.8227149952061934
HS6ST3	1.3050354412424707
MIR17HG	-1.20588
CCDC177	1.6310602235364615
PLEKHD1	1.048579055115715
TMEM63C	1.001574942298276
AKAP6	1.2004978541129452
PTGER2	-1.05261
GPR68	-3.56081
RNU6-8	-1.01378
DHRS2	-1.24131
TGFB3	1.1657117315957048
CLMN	1.5367841198309256
DLK1	3.910931235699617
MEG3	4.562774584225505
PCK2	-1.19708
BATF	1.0487047174528668
ARG2	-1.00921
RDH12	-2.70393
ADCY4	1.0843533637735794
C14orf132	1.904138159410307
IGHG1	-1.13297
IGHG3	-1.46443
IGHG2	-1.30545
IRF2BPL	1.308406341799028
ACOT2	1.2132021324406885
ACOT6	1.088039917421318
PRIMA1	-1.15698
KIF26A	1.1937647661220048
KIF26A-DT	1.464493894360927
NFKBIA	1.3774843543165616
LINC01588	1.3469936158010112
BMF	1.2210787477910219
SLC27A2	-1.2549
CSPG4	1.1452449655687067
LINC02568	-1.659
CEMIP	1.6122171789211095
LINC00052	-2.30083
ALPK3	1.1957931906386168
LRRC49	-1.04058
INSYN1-AS1	-1.42148
PAQR5	1.3241203020892798
OIP5	-1.68562
TLE3	1.1213079957731342
NR2E3	-1.90435
RASGRP1	-1.90321
DRAIC	2.6772495887138894
THBS1	-3.02485
FSIP1	-2.29041
LINC02861	-1.6484
GSG1L	-2.22152
CTRB2	2.24255
CTRB1	1.028236818394593
CDYL2	1.0162367157529153
CLDN9	1.278164446454628
BICDL2	1.4138503506386093
RABEP2	1.0034337030018314
YPEL3	1.8829111057013306
SMPD3	1.4290540060701886
IGFALS	1.079563268321752
MSLN	-1.50839
PRSS27	1.0072516991347273
PRSS22	1.2045782968855472
MMP25	1.3840278121308196
ITPRIPL2	1.0446699310389993
ACSM3	-1.41225
SOCS1	1.3962271446780943
CALB2	-1.3819
MAPK8IP3	1.0433283788397094
KIAA0513	1.4126383514319751
ZG16B	1.4045695688052107
ABCC11	2.397093648077806
IRX5	1.2922655514295598
APOBR	1.9460228833647597
ABCC12	3.2317962206432393
NHERF2	1.1222112306719836
SNAI3-AS1	1.0304987822490401
RAB26	1.6479249012580617
CASKIN1	1.0451947142260154
KIFC3	1.7551082220005723
IRX3	1.590354576028767
BAIAP3	1.0099804809363717
ATP2A3	2.07041
SLC47A1	-1.02662
ABCC3	1.7375445881625815
CACNG4	1.034653929492351
SDK2	-1.1897
TMEM105	1.5173648303896392
RASD1	2.0710159345201196
ALOX12B	1.2251841511596737
ST6GALNAC2	2.521764109716941
PMP22	2.0616888453679816
PHOSPHO1	1.836357612032432
NME1	-1.03268
HIC1	1.5089092682091223
SLC16A5	1.257928680698376
ERBB2	1.444514665396522
SCN4A	-3.937
METRNL	1.242434587769019
HID1	1.220503552882984
NPTX1	-1.17522
SOCS3	2.3323082127141017
PPM1E	-1.32822
BAHCC1	1.3477949780283318
UNC13D	1.2985862765748208
RPL21P120	-1.01311
LINC00482	1.4696405353719175
MYO15B	1.3266049056495977
ADORA2B	-1.22083
HAP1	1.5483840036559107
AXIN2	1.0242890053809452
LINC02875	1.0209344054984313
TBX4	1.1450597970866152
TOM1L2	1.3097840314418223
NATD1	1.4326294325437676
SOCS3-DT	1.2207594607799372
COLEC12	2.123452042320681
RNF152	1.124262107695663
SERPINB5	-1.99921
LDLRAD4	2.3331981904242154
RBBP8NL	1.3077106585814409
ACSS1	1.8498060280924093
SIRPA	-1.67566
ID1	1.362077308441478
SLC4A11	1.4118301883296251
PXMP4	1.2072593684467885
SLC24A3	1.313869157812501
RIN2	1.6154181448062213
CYP24A1	-1.12331
BCAS1	1.8670943227306085
XPOTP1	-1.12511
SMOX	-1.37936
EBF4	1.0187651442147043
FLRT3	-1.38394
TP53INP2	1.7057584951080154
GRIN3B	2.1298091737591927
CAPS	1.581546449744879
ZNF98	-1.10338
CYP2T1P	-3.20299
HSD17B14	1.021199808926079
FARSA-AS1	1.1323160486971937
CYP2S1	-1.71034
CERS4	1.0473911878086828
PRAM1	1.2594827748905382
PCP2	1.4761402771864824
PALM3	1.0007189703964399
PLEKHF1	1.5311784728287456
SCN1B	1.0344098219632063
CYP4F11	-1.34042
TTYH1	1.106161840479586
NFIX	1.4835369099681586
IQCN	1.1792657341563535
MISP3	1.0236288471475896
EVI5L	1.2799339335718856
LYPD3	1.1812582283575066
CEACAM6	2.113927485678743
CCNP	1.0957083853986682
ZNF702P	1.0805211625776407
RNF225	2.6540990395944517
SBSN	1.6593260002947188
ATP4A	1.1653235894181007
CEACAM16-AS1	1.219664228101766
BCL3	2.3697392710639935
BCAM	1.4966000819646903
EPS8L1	1.0511622581351376
KCNN4	1.2588550218813435
MUC16	2.099322219311992
SPACA6	1.06828
TLE2	1.24001
PRR5-ARHGAP8	1.2851979864490353
LINC01639	1.2120343205810535
SYNGR1	1.0573784869162746
PDGFB	1.2349927761281536
MPPED1	1.6731192125882868
C1QTNF6	-2.00769
SLC5A4	1.202692989155374
RFPL1S	-1.69641
SUSD2	1.6994132930245087
CYP2D6	1.014572344975305
GNAZ	-1.04279
RAB36	-1.01082
DMC1	-1.01027
PISD	1.7362706449649834
IL17REL	1.851134408362193
CCDC188BP	1.6881442544699683
LINC01659	1.1851423698008323
SELENOM	1.9043829582416572
INPP5J	2.776559576498887
PLA2G3	1.950732095080381
ARHGAP8	1.1047310969286326
TIMP3	1.2884944588644116
CXADR	-1.85424
KCNJ6	-4.43113
ETS2	-1.10127
RUNX1	-1.68293
FAM3B	1.5628759215012684
PCP4	-1.01672
TFF1	-2.41475
TMPRSS3	-3.01465
TFF3	-1.14502
TIAM1	-1.10533
LINC01671	3.0165968083380412
LINC01426	-3.58097
NRIP1	-1.01301
