# Supplementary material for: SMAD4 depletion contributes to endocrine resistance by integrating ER and ERBB signaling in HR + HER2− breast cancer
Source: Cell Death Dis. 2024 Jun 24;15(6):444. doi: 10.1038/s41419-024-06838-9 (PMC11196642; doi:10.1038/s41419-024-06838-9)
Supplement: Supplementary file 5 — Supplementary Table 3 [file 41419_2024_6838_MOESM5_ESM.xlsx]

## Sheet: Supplementary Table 3
Supplementary Table 3. Differentially expressed genes in RNA-seq between MCF7 SMAD4-KO and parental groups
SYMBOL	logFC
ASCL1	9.509604792060347
SETBP1	7.535220222333038
ITGA1	6.938911588463361
LINC01786	6.533047308063143
PLCXD3	6.523661593652808
AGTR1	6.462971197582144
TMTC1	6.197959577539561
GPRIN3	5.479235708303956
PHLDB2	5.387406229848248
NELL2	5.334508870716058
KCNK2	4.995557517951212
DAB2	4.8510916775915955
MC5R	4.7398923889969975
ST6GALNAC5	4.482178430001518
GUCY1B1	4.473036901935666
PEG10	4.357224344196443
LRATD1	4.351253883766768
PCDH10	4.3133204050573895
CX3CL1	4.269167316738612
SGCE	4.191241649912794
H19	4.186760214875403
ZNF385B	4.123339745096364
PDGFC	4.074321797986639
SLC5A8	4.018422805616679
SCNN1D	3.964804845300125
EMX1	3.9604903714858493
PCDH10-DT	3.920332196033091
GLRB	3.916643294617791
PCGEM1	3.9031267955867737
NR2F1	3.8874140635547674
ZC3H12C	3.801642832464502
COL14A1	3.742215304832701
PAH	3.718545695469384
CA8	3.681682019604135
SNX7	3.6629579247685404
DACH1	3.660508812950824
IGSF1	3.6276626367108924
GJA1	3.614965750128431
PCDH7	3.5504619671911044
COL4A6	3.534184192990636
PDE3B	3.532813118483298
TNFRSF11B	3.526808106938021
MARCKS	3.520715797236792
B4GALNT3	3.4967579307692374
SLC2A3	3.4796466000424155
SESN3	3.427751245278777
PCDH18	3.388286333627278
ZBTB7C	3.3752772979958365
AARD	3.3592057011324914
COL21A1	3.3423484911714936
CLSTN2	3.1993153087483166
UNC5C	3.1842040750950718
NEURL1	3.1588509122717987
FOXA3	3.1545838392982697
NECAB1	3.1531116757808406
BASP1-AS1	3.147948965988344
NRG2	3.1214264133996914
KLF12	3.1105907755435434
SLC4A10	3.1090316254289747
PDE7B	3.1062286879299856
CYP27B1	2.993695651460027
SNTB1	2.984393092508366
SPOCK3	2.9360021549528383
WLS	2.9118621355459373
MT-TN	2.8692398884538886
CCDC184	2.854750053041866
PGM5	2.8298906313399153
MAPRE2	2.8280632731056525
HPGD	2.804363303536828
RGS22	2.774484409624899
ADAMTS15	2.762341226970499
PRKG1	2.747893125981125
BMERB1	2.729904578398593
CCDC177	2.725994297661322
LINC00461	2.7236069168433623
PLSCR4	2.7198024906050176
MMP16	2.7153629655081977
NRXN2	2.7086455036022197
SCUBE2	2.6930502276886994
RHOXF1P3	2.689891846817653
ADGRL2	2.6658351273344882
BFSP2	2.620148511487319
TMEM158	2.619946285920328
SLC6A12	2.6038005053577424
FRAS1	2.5837989469608065
GLI1	2.5746846638656207
THRB	2.559653385895459
PPP4R4	2.558220580315571
TGM2	2.5491771694929244
ANO4	2.543624567176623
TMEM255B	2.5198429950945767
GRPR	2.509377191441718
AGR2	2.4762447127469573
TSPAN5	2.4608881152362314
CACNA2D1	2.4583855075507435
ADRA2A	2.4409447660131365
DOK7	2.436914149423942
WFDC2	2.400855816374342
FAM135A	2.392303810348647
PRRT2	2.379102123920987
IGSF11	2.378178157165052
LINC00458	2.3775060000601522
CRYBG3	2.3543801343465662
GRIN3B	2.344657838091279
NR2F1-AS1	2.340676959528921
PRDX1P1	2.3277920462415764
KCNQ5	2.3258941331791974
KISS1R	2.323989812413824
CPNE4	2.3167038132348643
KRT8P31	2.3164313696485093
DACT3	2.315398505469176
C4orf19	2.2996195551878125
HTR7	2.294527733763772
SYT8	2.286484171350969
FZD8	2.2641385858875376
RPL31P61	2.257015913886867
COLEC12	2.2446737842915083
SOX9	2.2185757156664447
LINC00052	2.216744117034357
POU2AF3	2.1831062566642685
RIMS2	2.1746956421677535
MME	2.1631722436391763
RAMP1	2.1594605781115725
PTGER3	2.1547613567009978
PDZK1	2.154130497220613
RTN1	2.1526404528741314
MEIS3	2.1414275072114792
MAFA	2.1362948281353455
ADAM23	2.124302642267597
TNNI2	2.122772901480723
HES7	2.1162860924697675
MT-TY	2.106545964278792
LAMA2	2.1062762918256763
GRIP2	2.0963967738719185
TSPAN2	2.0830823779047534
FXYD6	2.0713902780547335
ENTPD8	2.062528438915327
ARL4A	2.0596440642878138
HMGN2P4	2.0564293388420296
SLC25A27	2.046462596991264
KCNJ4	2.042762436223567
C2CD4C	2.040466498265126
UNC5C-AS1	2.0365894615347875
DNALI1	2.0317638532394566
SHISA8	2.0312738785477262
DOCK10	2.0171667833410116
CALB2	2.016991228761248
KCNH3	2.0134423370380663
GPR139	2.0132430490854625
APCDD1	2.001298058664386
GPM6A	1.9974195349891386
ODAD3	1.9948333218635241
RPL37P23	1.982499803627366
MAFA-AS1	1.9800497190653148
A4GALT	1.9753186636199143
SATB2-AS1	1.9738862394299324
KRT8P7	1.9581911532864082
FHL1	1.9557816279434144
FAT4	1.9391228797171605
PTGER4	1.9369035682802516
REEP2	1.9331802583882423
ADGRA2	1.9322903899119743
CPE	1.931511147750354
C1QL1	1.9300030966184734
NECTIN1-DT	1.9298932793089483
ARNT2	1.9228076717326779
MFAP2	1.9078603941565861
CHSY3	1.9056317039863087
MTATP6P2	1.9028435896441402
MICAL2	1.901207185063548
TENM1	1.9004075713893758
LINC02475	1.8979409865019483
JMJD1C-AS1	1.8971705457262344
PAK3	1.880968615709343
PRRG1	1.8807257765974554
RFLNA	1.8763247565162013
ANK1	1.8699763684059951
DDIT4L	1.8685503643066241
HNF4G	1.8648079059911553
STEAP4	1.8558458830684088
TUBB2B	1.8517459343513405
EPHA8	1.845600742087976
SERPINE2	1.8373942808572377
KIF5A	1.8349902174025747
MAOB	1.8329524199677254
KCNMB4	1.832630779211311
LRRC4B	1.822494657104934
PCDH9	1.8222707597056211
CAMK2B	1.8197408277051377
INAFM1	1.817594149822739
NRTN	1.8079798850301951
CLPSL2	1.807462163128588
PSD	1.801097279366125
CIBAR1P1	1.8007217178191468
MRC2	1.794826746118566
SOD3	1.7928512150909135
GRIK3	1.785599336182953
CTNND2	1.7734547824103448
MGP	1.7724258322976392
PCP4	1.7686182362595415
COL5A1	1.7674144310945545
OSR2	1.7612553677846965
KRT8P46	1.7584306193096253
RASSF8-AS1	1.7582188720753766
SEMA6B	1.7579860932291085
NTN5	1.7566622394023335
PARM1	1.754965865694137
TMSB15A	1.7544268609665972
DLG4	1.751981163793366
CD109	1.748628638963571
WNT3A	1.7473300306399295
TLE6	1.7445585603203533
LINC01770	1.7436084314626108
GATA3-AS1	1.7432126296329424
PMP22	1.7391940226955271
ELOVL2-AS1	1.7377934485614484
SNTN	1.7356350869973887
EBF4	1.7269655743614674
SORBS3	1.7261756616269774
SOX8	1.7207606477706745
ABCC8	1.7202346298037274
ZNF608	1.7196119103100234
NAP1L6P	1.716696147851622
CRMP1	1.7129176472193952
TSHZ3	1.7082487361381502
ZNF488	1.7075101696595612
HAGLROS	1.7026340839705258
IL17REL	1.702448505602615
C5AR1	1.700769173562149
ROR2	1.6948004056697847
LGALS1	1.6940472354526641
CYP26B1	1.6924811244286735
UBL5P2	1.6814401322634487
DIPK1B	1.6812826131227503
KRT8P13	1.6801929026712827
MYEOV	1.6748180731114761
VEPH1	1.6659159265625079
TSPEAR	1.6628145712747724
HEG1	1.6599518837100409
SLCO3A1	1.655243823118339
GEM	1.6547542416212673
RPL31P38	1.651429744886156
HSPE1P7	1.650299151292515
CCDC102A	1.6459183786187033
RPS2P55	1.6375794376758679
TMPRSS4	1.6359528513262709
RPL13AP8	1.6347942597990155
LTC4S	1.6329367324954516
CPA3	1.6324813878243145
LDHAP2	1.628209380123259
BASP1	1.6277714821739337
VASH1	1.6263092731999973
IRS4	1.6216447519279515
CCDC74A	1.6208844836471217
KIF5C	1.618599897120891
PDE10A	1.6164997983421838
NCAM2	1.6085881412605796
XRCC6P4	1.605742871407507
PKDCC	1.602926445428239
PNPLA3	1.6020328947086073
GSG1L	1.5961596294840188
THEG	1.5953084387508552
EPHA4	1.5947667483725343
ADGRV1	1.5936147384980517
CDK14	1.588459672456572
FOXF1	1.5873878091350817
DKK1	1.586229692834538
LIN7A	1.584001172577047
LZTS3	1.5817973380460384
SLIT1	1.5816193643302352
RTN4RL2	1.581301728416432
COL4A5	1.5777667219931832
HMGCLL1	1.5760395714888693
FOXD1	1.5759875229152485
C12orf75	1.5719228310668383
KRT8P49	1.571517819740782
SDC2	1.5709659452250961
TRIB2	1.5693418408594577
AKAP12	1.5490482777102021
KRT8P41	1.5448581662697034
FAM153CP	1.5407943437977054
CCNA1	1.5362756951493766
NBL1	1.5297063774138795
SP5	1.5265303652972635
RPLP0P5	1.5243313728325043
PROS1	1.523865159877357
C12orf57	1.5198097115306148
TMCC2	1.5179209029222671
RADX	1.5170535571059722
PLEKHA4	1.5143122150875963
SLC1A1	1.5111646935590926
SCD5	1.5110799601774145
RPL37P2	1.510657890430759
CPXM1	1.5086622788911996
MAP2	1.5061835545520457
FAM83A	1.5048806365965504
DZIP1L	1.502519056688915
GPR63	1.501398718919474
TTLL7	1.5011153937217223
MGAT5B	1.4997288901298205
EMP3	1.4987047616074771
SLC22A31	1.4979781917913622
BEX5	1.4934184437021942
GNAO1	1.4928855707113622
HMGN2P3	1.490792953685809
TRIM55	1.4904562995589585
NCR3LG1	1.4893169605312624
FSCN1	1.4875042224278392
GCK	1.4853100915626374
SLC22A17	1.4776753576804589
GGT5	1.4746060057605483
ELMOD1	1.4736952122183034
NCKAP5-AS2	1.4724079441636881
MXRA8	1.471581269527778
ATP5MGP3	1.469175863151551
AMH	1.4637504310719887
CPQ	1.4636806601390178
RIPOR3	1.4619571766882662
GRID1	1.4590518660003289
CRISPLD1	1.4571388301713448
HSPE1P3	1.4570514809482553
JPH2	1.4499419845461257
RPS27AP12	1.4492697176731195
STC1	1.4491360941693139
EMID1	1.4413520551031602
SGCG	1.4397128820934244
COMMD4P1	1.4393333107602815
MZT2B	1.4388267023235233
IGF2	1.434775856314694
PRDM5	1.4264711908990018
SNORC	1.4216345265046324
PLA2G3	1.4145268995340854
FAM222A	1.413679863071729
TMEM256	1.4116214171651416
PITX2	1.4073665547476735
TST	1.4064514698389659
GLTPD2	1.3982662540141557
DAPK2	1.3979175875594627
KLHL4	1.3967941879497507
FSD1	1.3951490597883254
CDC42EP3	1.3944462280872496
MELTF-AS1	1.3934378745360163
CHST7	1.393369150200337
IRS2	1.3903686785610676
PRKAA2	1.3894972888943093
GDPD5	1.3891397966086312
FBXO2	1.3888312475107814
BEND7	1.3874839854934293
VWA1	1.3851749937001603
CDC42EP5	1.3847208955049044
H2AJ	1.3831008900047428
SMOC2	1.382471892227677
SEPTIN10P1	1.3816457918235823
AMIGO2	1.3815401554134659
NOVA2	1.3804748221724834
ADAT3	1.380099410443821
CTSO	1.3789890446135253
SH3BP1	1.3761446988592934
KRT18P15	1.3756412763156147
KRT8P17	1.3741730534575822
SYNPO	1.3737535596741184
CENPS	1.3731721456130275
FOXI3	1.3727543998588179
RPSAP53	1.3707682220732422
KRT8P39	1.369388135131093
MPP2	1.3683400879767298
KRT8P37	1.3681347166808213
KRT8P48	1.3653483098596126
BTNL9	1.364910618931772
CXCR4	1.3622102339665365
ZMYND15	1.361844294202524
MT1P1	1.3611031621134095
ARMH4	1.3601046964462087
CYBA	1.3577355899030967
MBTPS1-DT	1.357134198804782
IGF2BP2	1.3559206361691465
PAPSS2	1.3512725534615742
MT2P1	1.345344577121922
RPS3P6	1.3432777309422739
BMPR1B	1.3399965768600057
NKX3-2	1.3345596228833574
CRELD2	1.3336774854253182
TNFRSF18	1.3317554009263632
SHANK3	1.3297657967400047
FOXO6	1.3239268350315525
MCTP1	1.3225616368567727
PIM3	1.3212491197431409
CARMIL2	1.3183850752439796
KRT8P50	1.3182366564327603
SERPINA1	1.316576463049281
C19orf38	1.3144261462916025
SNRPGP15	1.3133866528461944
RPS28	1.3117894095198317
SELENOM	1.3105123112219506
RAI2	1.3100294493235332
PGLYRP2	1.3097377987627834
SLC39A6	1.3096125714421307
CCNP	1.3089755787287771
SMIM45	1.3089544376215032
CALY	1.3076902329962206
PELI2	1.307516503874061
COL1A1	1.3063899545145765
CASKIN1	1.3020084700645698
TEX15	1.2948027225976257
NPW	1.2931141010949043
MXD3	1.292657199100731
SDK2	1.2919454730496494
PRR5	1.2861046393400344
ANXA3	1.2851709854538547
CCDC88B	1.2839171752712917
ANO1	1.2828536535274795
ST8SIA4	1.2796601689589313
COL27A1	1.2760014510588635
PRR7	1.272572875593835
PALM	1.2705240157812496
COX6A1	1.270164275005304
LMF2	1.2686446023894118
TPSP2	1.2680835652664946
SHISA2	1.267554733377469
C1R	1.2674687557993698
TRPC1	1.2672070084828126
MRPL12	1.2620821652126932
ADGRB2	1.2578437720556903
LMO1	1.2577519069045509
PLCXD2	1.2568457692679669
C4orf48	1.2551836223266775
KRT8P14	1.2544033237896917
CCDC3	1.2543718511208284
KRT8P9	1.2526688177417855
PARD6A	1.2512316434067376
FNDC4	1.2510685184801762
AKAP7	1.2488046267276645
DOCK3	1.2480830007749524
TMEM270	1.2476521560521951
KDSR-DT	1.2474047369459045
OPRD1	1.2473748329065664
MAZ	1.2465246215386454
C20orf204	1.2455613566277053
TBC1D22A-DT	1.2422169101829572
SNHG19	1.2419611878795493
SH3PXD2A	1.239974140724133
AEBP1	1.2393567205925236
RPL37AP8	1.238778873267332
FAM178B	1.2382178552376009
MAF	1.2380663019362077
FOXD3-AS1	1.2374538621346678
SLC6A12-AS1	1.237190562960621
NOTUM	1.2368928029889779
RASSF8	1.2315949133907944
TIMP3	1.231271505938798
GJB3	1.2305201758582998
INPP5J	1.2276138784982313
OAF	1.2253619320444527
SLCO4C1	1.223195813963264
SPTBN4	1.2229544642429264
LHX2	1.2217005016569829
CADM1	1.221424202913165
ZNF703	1.2192306343291552
TNIK	1.215719570487845
SIPA1	1.2153693666614385
LINC02986	1.2134768008769805
SPSB4	1.213064849027598
PRAM1	1.2128530811947646
HERC5	1.2121247881473811
SELENOO	1.2091678230997056
VXN	1.2089630890079877
H2AC18	1.2081972472488944
ITGA2B	1.208043947036317
CA11	1.2075400995595666
CAMK2N2	1.207381525955339
PLIN5	1.2049322807839589
PELP1-DT	1.2035459540049385
NPM1P5	1.2034391895115606
RPL30P4	1.2016957213167996
EFNB3	1.2009705710973275
LONRF2	1.2006077891657192
ATP1B1	1.1995148874295896
KRT8P51	1.199374053183033
MIR210HG	1.198361078672219
ELOVL4	1.1950674596883732
BCL2	1.192897027814112
EFHD1	1.1899630390417257
COL6A1	1.189071147779737
LMTK3	1.1889971476271481
KIAA0930	1.1888946584381532
NRGN	1.1868522988668329
METTL7B	1.1851582989674958
LRRN2	1.1837521642651458
DNASE1L2	1.183235830905557
BRSK2	1.182713389892699
VIM	1.1825151977616908
IL22RA1	1.180815024523115
MYO16	1.178869423896523
EVL	1.1770139147860885
TRABD	1.1764800323637665
NPTX1	1.1764247954266982
FNDC10	1.1760997656862044
FYB2	1.1751766259415368
CPS1	1.1747130299098656
ARSA	1.1734487337331823
TDO2	1.1730831821330403
SCO2	1.1700991660692213
KRT18P21	1.1680951834982103
RYR1	1.167300313359651
MT2A	1.167195362043402
ST13P6	1.1668714927677444
FAM43A	1.1668412413966465
TAF10	1.1636870339828684
CCDC74B	1.162605202001613
RPL26P35	1.1625897181871119
DHDH	1.1616696962068964
C12orf60	1.1615542940797408
LRP12	1.1586741543816639
RPS19BP1	1.1563512450573217
SEPTIN3	1.1555645595016761
DPF1	1.1528468227174553
DMBX1	1.1514328182126232
CYTOR	1.150873485849005
LAG3	1.1502779017544895
PLEKHB1	1.148799507018984
VWA5A	1.1483534476309118
ACAP3	1.148317860417449
GPR37L1	1.1475266025322992
SEMA6A	1.1452481072867071
KDELR3	1.144422758921633
SGK1	1.1431030852936301
XYLT1	1.141835701355262
NRP1	1.1416128324011892
PCDH19	1.1366119868142328
APLP1	1.134570608951015
HES4	1.1327673938767882
ZFPM1	1.131574659513442
MCF2L	1.129647368529456
C19orf81	1.1295370190224394
TLE2	1.1291250543945626
SIGIRR	1.1283758850116605
MLXIPL	1.1269817490594751
HCFC1R1	1.1253390833741022
LRRC10B	1.1253076437532559
NHLRC4	1.124684570905223
HAPLN3	1.122319228796703
IRX2-DT	1.1219775894861563
WFDC21P	1.1197043853600017
SEPTIN1	1.1193578813443052
APOBEC3F	1.1182755470856474
PRSS12	1.1172615818360605
JAG2	1.1168824121799557
PRR15-DT	1.1160397995144227
PRKACB-DT	1.115666173619073
RASAL3	1.1143829365799103
CACNA1I	1.114078339527889
ENO3	1.114016643841476
CCDC83	1.113580440486694
SLC29A4	1.113007619360846
TLCD2	1.1124255693604466
APOBEC3B	1.1122743929478378
PHLDA1	1.111820269525563
ENDOG	1.1087677668873812
GJA3	1.107805185669792
SYNE1	1.1076985457045938
TFF3	1.1075001964440248
KIF12	1.1064887757826918
CLIP2	1.1058719862904418
ZNF771	1.1037801607910687
HSPE1P2	1.1033071269444186
GSC	1.1021007409306653
PRDM12	1.101144288648052
ADGRD1	1.0999415147218339
SLC2A14	1.097918507208585
TAS1R3	1.0965829132579004
INO80D-AS1	1.0945463437730996
SFXN5	1.0940877458176699
PTGES	1.0934722172033895
MPST	1.092944435914364
RPL23AP65	1.0928504809170252
SPOCD1	1.0919806026347934
CNN2	1.0915214604586227
KCTD17	1.0908949915058075
PYROXD2	1.0901410834425096
CBX1P1	1.0894423365166315
SLC9A3-AS1	1.089130593003839
CGB7	1.0889925068160062
VKORC1	1.088778957786459
SHC3	1.0879139464610208
TINCR	1.0875751101997841
AQP3	1.0853847859964092
HES6	1.0853691422694614
ISG20	1.0844975788579163
RPL17P36	1.0840720893457871
RIN3	1.0823503599067432
NPTXR	1.0820514851897722
DLK2	1.0801429657105883
PCDHB7	1.0797786545512562
LRFN4	1.078985087201197
ITPKA	1.0789166881456898
TMPRSS3	1.0756860402883035
C6orf141	1.0756273752797563
DOCK8-AS1	1.075196931027372
ZNF865	1.0736004647136774
DLC1	1.0733910720112405
ATP10D	1.0733333940094851
DENND6B	1.0730298505769449
PUSL1	1.0725746832780567
NME2P1	1.0701051036360183
KCNK3	1.067029728141382
KMT5C	1.0670010108803467
MAN1C1	1.0662401935455652
TUBA1A	1.0661759388091951
NME3	1.0643843801022428
PABPC4L	1.0641616293570881
RIMS1	1.0636663360725636
WNT7B	1.0629844598852305
LINC00622	1.0606700943496847
MAP3K8	1.0603465089228632
EEF1B2P2	1.059513210078762
ARMH1	1.058497293260296
SCAND1	1.0578966004366015
SPRED1	1.0574563516409112
VWA5B2	1.056522119569381
PLCD3	1.0563191031461656
MCOLN3	1.0552817323629653
NR3C2	1.0542345903734716
ZNF688	1.0525122053041147
AXIN2	1.0509632477802027
HLX	1.0494936781166433
AATK	1.0475886833943002
CCDC107	1.0474012216054582
HRK	1.0468963266889932
COLCA1	1.0459671776447486
FZD7	1.0458062158148143
FAM107B	1.0451072410503757
GPSM1	1.0450879566165796
IFITM1	1.0441572927519962
EHBP1L1	1.0432245863723786
PPP2R5B	1.0432127608178487
TBC1D10A	1.0426759590062575
LTBP4	1.042298890432854
RAB9B	1.0407578249686211
SMARCD3	1.0381715169309038
DMRT2	1.0370238293748988
MRPL23	1.0368370161852567
MOCS2-DT	1.0358350157879816
MAN1A1	1.034858871866209
KRT8P45	1.0329990404422245
TIMM8BP2	1.032524208621479
RPL11P3	1.0300253160541741
CBX7	1.0297923012420016
FAM89B	1.0296075000700289
C1GALT1	1.0283467170777598
COL4A3	1.0280291958191854
PLK2	1.0279463243554912
TAFA5	1.026320654712533
CFAP119	1.0262029347132646
PLA2G6	1.0257185761156558
EEPD1	1.0253187162946478
GPR162	1.024523278550188
HSPE1P4	1.0234591054638305
SEMA3B	1.0224790922244777
KIF7	1.0214876520337792
FRMD3	1.0203387953208516
RDH5	1.0181531262480308
DVL1	1.0180390984787004
IL24	1.016523979352649
NTRK2	1.014840692418025
IGFBP2	1.0146174421752485
EPHX4	1.0125813195570603
UBTD1	1.0096135422433914
PELI1	1.0089109570991173
TMSB4XP8	1.0084491208653206
FKBP4P6	1.0066896201224071
ATP8B2	1.0065663588107403
SPART	1.0062188548932731
RFX2	1.0059393384584008
TBX6	1.005652828166709
PTP4A1	1.0050428084732632
VEGFB	1.0040257148907648
CYP2D6	1.0039121107730664
RPS27P4	1.003376593955416
SLC4A3	1.002975073772214
CCDC96	1.002704042493857
CHKB	1.0025108002091465
AMPH	5.1787
EPB41L2	3.13029
COL6A3	2.43582
HAP1	2.4086
MSRB3	2.05002
SATB2	2.01297
DIRAS2	1.8344
ENTREP1	1.68879
ANG	1.64781
LINC01522	1.55539
BARX2	1.53697
PDXP	1.4943
H1-10	1.36796
ADRA2C	1.32227
TMEM125	1.13943
CBARP	1.13343
TEX14	1.09635
AURKAIP1	1.09457
ELOVL2	1.03111
RUNX1	-1.00014
LAMP3	-1.00161
XPOTP1	-1.00196
SNORA73B	-1.00596
RNF152	-1.00799
NAMPTP1	-1.01338
CNOT4	-1.01783
TCAF1	-1.0185
RNF144B	-1.02677
BTF3P8	-1.02731
RAB19	-1.02806
UBE2D3P2	-1.03359
RPL41P5	-1.03907
RNU6-8	-1.03994
GSTM3	-1.04019
LINC02980	-1.05019
RBMS1P1	-1.05209
ING3	-1.054
METTL2B	-1.05628
NR4A1AS	-1.05909
SYPL1	-1.05983
MTATP8P1	-1.05999
ZNF281	-1.06279
OASL	-1.06609
KDM7A	-1.06758
VDAC1P2	-1.076
NAMPT	-1.07607
TMEM140	-1.07754
PSMA6	-1.07964
SSBL4P	-1.08097
ZNF680	-1.0813
ID2	-1.08518
PUS7	-1.08571
HMGN2P19	-1.08589
FAM230I	-1.08758
ATP6V0A4	-1.09093
AHCYL2	-1.09209
CALU	-1.09496
ERV3-1	-1.09787
ZNF98	-1.09858
DOCK11	-1.10026
CAV2	-1.10236
KIAA1549	-1.10424
MTURN	-1.10938
DENND11	-1.11345
MET	-1.11979
IGHG2	-1.12464
CHCHD3P3	-1.12978
RPS23	-1.13501
SLC37A3	-1.13651
WASL	-1.13663
PRSS23-AS1	-1.14394
MTPN	-1.14445
OIP5	-1.14843
FTH1P11	-1.14874
RINT1	-1.15178
TRIM36	-1.15337
PLXNA4	-1.15848
IGHE	-1.16136
CEP41	-1.16334
RPL7P46	-1.17019
CA9	-1.17547
ZNF138	-1.18001
SF3A3P1	-1.18033
ZNF273	-1.18262
SLC7A11	-1.18696
KLHDC10	-1.19893
MKLN1	-1.20012
SEC61G	-1.21574
DHRS2	-1.22454
COPG2	-1.22874
CASP2	-1.23396
ZNF107	-1.24702
KCNJ6	-1.24981
DIAPH2	-1.25301
SLC35B4	-1.254
MEST	-1.25667
SEPTIN2P1	-1.26793
UBE2H	-1.27291
FTH1P8	-1.27517
SEPHS1P6	-1.27929
SNRPGP10	-1.28258
ARHGEF3	-1.28297
RPL17P50	-1.28414
ZNF117	-1.29497
BCAS1	-1.29731
ZC3HAV1	-1.29941
TNPO3	-1.30521
AKR1B1	-1.31401
COG5	-1.3155
NUP205	-1.318
NOS3	-1.32307
EXOC4	-1.32828
SNRPFP1	-1.33015
RPL41P1	-1.33144
TLE1P1	-1.34309
MT-ND4L	-1.34547
MMP13	-1.34686
RPSAP47	-1.35242
ETF1P3	-1.36056
MT-TP	-1.3714
NDUFA5P11	-1.37231
ARRDC3	-1.37744
UBN2	-1.37933
SF3B4P1	-1.39079
CSTA	-1.39691
ZNF800	-1.39974
PKP1	-1.4065
TMEM209	-1.4146
LINC01016	-1.43875
DSC1	-1.44777
SERPINE1	-1.46218
S100P	-1.46511
MFAP3L	-1.47128
RPSAP15	-1.47483
ANKRD22	-1.49564
MTND4LP30	-1.49682
CHRM1	-1.52026
MALAT1	-1.52401
EFCAB10	-1.54156
ABCC11	-1.5783
IGHG4	-1.58889
RIN2	-1.5939
RPL21P120	-1.59601
GAREM1	-1.59696
UICLM	-1.60385
PARP8	-1.61199
GCC1	-1.61209
ADAM19	-1.61341
VWF	-1.61605
SLC16A9	-1.6265
BCYRN1	-1.64938
TAS2R4	-1.66088
ID2-AS1	-1.6821
MSMB	-1.70756
HPDL	-1.70823
KIF21B	-1.71205
SULF1	-1.72827
PROSER2	-1.72912
SASH1	-1.78332
LAPTM4BP2	-1.82422
CTSC	-1.82456
SLC6A14	-1.86406
UBE2HP1	-1.87625
TAS2R5	-1.90526
RHOBTB3	-1.94711
PDZD2	-1.95048
CRISP3	-1.97138
RPS27P3	-1.99166
KRT83	-2.06904
LDLRAD4	-2.2039
LINC02732	-2.26911
HSPD1P11	-2.35006
A2ML1	-2.39572
EZH2P1	-2.44966
SMAD4	-2.47834
RPS18P12	-2.56359
AGTR2	-2.61007
RPS10P3	-2.72571
ITGB6	-3.00199
LRTM2	-3.64773
ID3	-3.85682
POT1-AS1	-4.01808
ID1	-4.18648
ZNF727	-10.286
TES	-10.5989
