# Supplementary material for: SMAD4 depletion contributes to endocrine resistance by integrating ER and ERBB signaling in HR + HER2− breast cancer
Source: Cell Death Dis. 2024 Jun 24;15(6):444. doi: 10.1038/s41419-024-06838-9 (PMC11196642; doi:10.1038/s41419-024-06838-9)
Supplement: Supplementary file 6 — Supplementary Table 4 [file 41419_2024_6838_MOESM6_ESM.xlsx]

## Sheet: Supplementary Table 4
Supplementary Table 4. Differentially expressed genes in RNA-seq between MCF7 SMAD4 KO cells treated with DMSO and MCF7 SMAD4 KO cells treated with OHT
SYMBOL	logFC
NKAIN1	-1.51175
GJB3	-1.38962
GRIK3	-2.2089
ACTL8	-1.66235
MCOLN2	-1.15312
ST6GALNAC5	-1.12139
BCAR3	1.2120501285990815
OLFML3	-1.93846
NR5A2	-4.68012
NOS1AP	-1.82084
BRINP2	-2.82737
PGBD5	-1.38585
WNT2B	1.4288199213032455
GEMIN8P4	-1.18772
HMCN1	1.418189249899243
IGSF3	1.0334391306202682
EPHA8	-1.31627
PADI2	-3.15111
PADI3	-1.84633
CCN1	1.3802134833417565
PHGDH	-1.29427
CREB3L4	1.2336690006009592
ARTN	-1.04038
EPHX4	1.3878229024741406
MAPKAPK2	-1.08143
IL24	-6.69508
FCMR	-4.89728
RPL13AP8	-4.84279
NVL	1.1056984271177428
GBP2	1.4119629446840418
RNF223	-1.23519
BRDT	1.9228312623945607
IL20	-7.03963
KLHDC7A	1.0256267488007145
CELF3	2.3465454245430832
RIIAD1	1.0327814091107252
GABRD	-1.45795
DYRK3	-2.00848
ELF3	1.2626847428811194
PTPRVP	1.6279637380883907
SIPA1L2	-1.04346
ITGA10	1.136172779398864
ABCA4	1.6079282322547295
VTCN1	2.5530757691091805
OPRD1	-1.41145
IL19	-4.83455
TSPAN1	1.4591148748139167
NBPF13P	1.6315445999130729
C1orf226	-1.99297
DYRK3-AS1	-2.92204
HIPK1-AS1	1.0099050915215595
SLC2A1	-1.09676
PLEKHO1	-1.13574
IL6R	-1.22112
PDZK1	-4.24631
TTC34	1.6958434950168815
GSTM2	1.2562731395359696
RNF207	1.2351491956617573
ADORA1	-3.36434
MANEAL	-1.02024
POU3F1	-3.34782
DEGS1	1.5819086026009272
TPO	1.082999337886823
EFR3B	1.4581420093303497
GREB1	-2.37179
CAPN14	2.485754426408557
EFEMP1	1.7452560965362882
PKDCC	-3.42782
FHL2	-1.64196
ZNF385B	-1.38269
KIAA2012-AS1	1.1585923402279799
ITGB6	1.3782459003679124
ABCA12	1.5619726364572277
ACKR3	2.2906831546303974
SPATS2L	-2.36943
MYO1B	1.7110845546596474
NPPC	1.066520810858484
TUBA3E	-2.51004
IL1R1	3.1820026770219094
COPS9	-1.0192
KCNJ13	2.944681505046361
RND3	1.031661678882008
FOXI3	-1.06022
HOXD8	-1.16508
LONRF2	-1.30287
GAREM2	-1.22116
KCNK12	1.6132441004196507
CLIP4	1.0477750420700003
VIL1	1.6448345935920046
PDE1A	1.0294166664949218
CXCR4	1.2645962848642756
IL1RN	-1.49196
ARHGAP15	1.7664304342698403
WIPF1	-1.17277
SERPINE2	-1.09785
SLC1A4	-1.34582
MAP2	1.0003323407561004
WNT6	-1.65731
ERBB4	1.096565478933231
CYP1B1	-1.49178
ITGA9	1.173630324601165
KAT2B	1.6856160128132047
KCTD6	-1.69694
TMEM158	-1.40067
ACOX2	-7.04937
NUDT16-DT	1.5997262451162029
CPHL1P	3.6469571670127547
CP	1.8712027920942949
CLRN1-AS1	-1.05555
TM4SF18	4.369425569710627
TM4SF18-AS1	3.9015534144307784
TM4SF1	3.766033857924575
SIAH2	-2.30967
SIAH2-AS1	-1.46942
HES1	1.0591324318459312
TM4SF1-AS1	2.495164156324196
TPRG1	-1.75988
LIPH	1.0063912093473506
BHLHE40	1.1483701609397088
SLCO2A1	-3.31612
AGTR1	1.3649630328938094
MME	2.4731647830472294
VIPR1	1.4485807117092682
VIPR1-AS1	2.151844393616422
SEMA3G	-2.041
PCOLCE2	-1.22944
CCR1	1.2378677904074242
ITPR1	1.3972996896379344
ATP13A5	1.1434499527919588
ABCC5	1.630973658276252
CSTA	3.498249902728358
TRH	-4.06006
CHRD	1.781226321642553
ITPR1-DT	1.399291277268959
HEG1	-1.30638
MUC20	1.304776494903855
ACP3	1.014346230565477
RELL1	1.0138949327983362
ARHGEF38	1.7326323464998281
SYNPO2	-1.96203
SLC7A11	-1.47681
TSPAN5	-2.172
PPM1K	-2.22795
NPY1R	-1.0295
NPY5R	-1.27469
HPGD	-2.52869
MAPK10	1.14006
NPNT	1.550853103648125
FAT4	-1.27644
HERC5	-2.9304
UGT2B17	2.3685026730440404
UGT2B15	1.5477380839887724
HERC6	-2.37282
LYAR	-1.00336
DOK7	-1.9857
ODAM	1.7911286133889586
SOD3	1.443605291066725
AREG	-5.81999
CCSER1	1.0982641107559896
CCDC110	-1.42249
PCDH7	1.0536397099338453
RHOH	1.0273272312203576
ATP8A1	1.6719643741426855
PPM1K-DT	-3.41662
PDLIM3	-3.22808
UNC5C	1.4000878766321567
UNC5C-AS1	1.3270390711047741
ANKH	-1.43544
NPR3	-1.23994
GHR	1.4970208763734845
CDH18	1.1087997405883991
RAI14	-1.16631
ITGA1	-1.31775
ITGA2	-1.3233
MAP1B	-1.31689
SLC12A2	1.2574033998709495
MSX2	-2.10047
ARHGEF37	1.2731268943032583
SOX30	-1.35693
SH3TC2	1.7112983803587574
REEP5	1.0335210287888397
SEMA6A	-1.33207
RANBP3L	1.4657820791953862
SNCB	-1.09109
MOCS2	-1.53664
EGR1	1.0155926568015645
PLK2	1.5280140046027566
PCDHGA3	1.6509366093397206
CCNJL	-1.48439
PDE6A	-3.5771
SLC26A2	-3.97613
IQGAP2	3.430049539379454
MOCS2-DT	-1.27193
SPARC	1.1597711096691148
ENC1	1.1011662455452818
FSTL4	-2.14805
OFCC1	1.3734551157309354
EDN1	1.4554414647519214
RBM24	-1.86823
ELOVL5	-1.23005
LGSN	-3.95191
BMP5	-1.9964
MAN1A1	-1.29451
POPDC3	-1.60305
TPBG	-1.098
RNF144B	1.5432932423490289
HMGCLL1	-1.15348
WASF5P	1.116528261539218
CRISP3	1.480522542002932
MTHFD1L	-1.34783
IER3	1.4968633267160525
TUBB2B	-2.25745
EPHA7	1.9016752269266635
CCN2	3.7156858615538915
PTP4A1	-1.08749
KCNQ5	-2.56705
ARHGAP18	1.6694011579149517
PDE10A	-2.54573
MYB	-1.38802
CAP2	-1.43278
CCDC162P	1.0454862494508008
PKIB	-1.69121
RIMS1	1.8215138725355495
ELOVL2	-3.50483
ELOVL2-AS1	-3.83168
GLP1R	4.506843814521671
GRM4	1.9149831299501288
UTRN	1.4674996706487282
FYN	-1.19149
SGK1	-1.34453
GJA1	-1.90736
LINC00243	1.923317253531797
SLC29A1	-1.06585
LINC00472	1.6562969990332943
NXPH1	1.4721789314719256
AGR2	1.0291279738288543
AMPH	-1.2086
PEG10	-2.33316
EMSLR	-1.09076
SGCE	-1.15079
SSPOP	1.080616430995857
TSPAN12	1.1401705200924535
CPVL-AS2	1.417824343392416
COL28A1	2.4594064042957284
FSCN1	-1.58221
CAV1	-2.00515
ABCB4	1.0936503877629973
TCAF2	1.403049513939616
SNHG26	-1.16528
TNS3	1.6265201448173299
PRKAG2-AS1	-1.77269
LINC01456	1.0506140200332825
NDP	5.63403
KLHL4	-3.17614
SLITRK4	-1.31072
IGSF1	-3.06501
CBX1P1	-1.01039
SOX3	-3.76637
DUSP9	-1.27162
PLXNB3-AS1	1.0474546299403815
FHL1	-3.70978
AGTR2	1.003248836808519
PHEX	1.7027644248206337
STS	1.1345302473962633
TSC22D3	1.359115371759153
NCBP2L	1.4695900373116664
RPS6KA3	-1.4778
TENM1	1.3583078813707492
LINC00632	1.0509461978199073
RHOXF1	1.2634081315755215
BGN	-1.38915
PAK3	1.8623965904082715
NHSL2	1.1031055441560582
PCDH19	-1.05148
EGR3	-1.62568
CA8	-1.07363
PAG1	1.3991241854312162
SULF1	-2.60271
WWP1-AS1	1.0600898796438631
GEM	-2.49227
MMP16	1.1374552783430598
FABP5	-1.05403
DEPTOR	-1.66523
FLJ42969	1.9020748026450076
SDC2	-1.71858
PSCA	2.378574095246246
SNTB1	-1.31548
TRIM55	-1.4681
NEIL2	-1.38239
NAT1	1.3214694207532873
TP53INP1	1.3073718376107129
SGK3	-1.84843
MYBL1	-1.46393
GATA4	-1.36887
FAM110B	1.2376760691421043
RGS22	-1.15893
MIR3150BHG	1.8489682859299372
ZNF703	-2.17846
CLU	1.024727622859603
ZNF704	1.425283032279444
PLEKHF2	1.064229845873914
KHDRBS3	-1.36327
MYC	-1.01966
ST3GAL1	1.6070967604789521
PRAG1	-2.88849
PSAT1	-1.34126
ASS1P3	-1.16439
YBX1P6	-1.14571
FGD3	-1.06514
SUSD3	-2.19872
KLF4	-1.14986
ROR2	-1.24963
PNPLA7	1.5606014292243107
JAK2	-1.63531
TMC1	2.2821038114961634
PRDM12	-1.50883
OLFM1	-1.85842
ASS1	-1.04424
NTRK2	1.8902161514617912
ALDH1B1	-1.07173
ERMP1	1.0023320560114444
CCDC180	1.2274123569698694
PLGRKT	1.1149411872073371
S1PR3	1.4557149747232623
PRRT1B	1.6181233242756954
LINC02913	1.2792701274659923
LINC01503	1.1548254711805384
CCDC187	-2.87783
SLC1A1	-1.76065
RMRP	1.058463593623405
FJX1	-1.10833
FABP5P7	-1.35928
LDLRAD3	-1.07023
GAL	-2.11913
BARX2	-1.52715
TENM4	-2.25117
UBASH3B	-1.4638
SLC37A2	2.0768810498483607
KCNC1	1.7123072202996699
FOLR1	-2.42176
ST3GAL4	1.1289939036485284
CTSD	-1.5266
SLC43A1	-1.32048
MPPED2	-3.28992
RAB30	-1.03834
ANO9	1.0740718518757766
TSKU	-1.22981
PPFIBP2	1.96799
APOA1	-1.32756
ADAMTS15	-2.48935
TPBGL	-1.48964
PGR	-3.28809
TNNI2	-1.48158
HPX	1.8945768292978464
NAV2	-1.62301
MYEOV	-1.29152
LMO1	-1.52196
CCDC83	1.509865019281028
SYTL2	1.3108699871443417
ALDH3B2	1.4017041649487787
NEAT1	1.5114913914179389
SLC3A2	-1.22099
LINC02747	-3.44362
DGAT2	-1.99599
MICAL2	-1.74389
PRSS23	-3.61222
H19	-1.94866
ANKK1	1.3068910324154803
DRD2	2.3563405586991153
MALAT1	1.8545117039602033
CCDC3	-1.78302
NRP1	-1.11625
DKK1	1.1734153416329938
MAT1A	-3.82671
RHOBTB1	-2.24446
ZNF488	-1.24885
SLC9A3P3	5.620260557397456
SLIT1	1.4614312275261336
CALML3-AS1	2.6935253455098467
SYNPO2L	3.1567198425145495
CYP2C8	2.2881850139288997
LINC02620	-1.39232
SVIL	-1.32068
ADRA2A	-2.38336
EGR2	1.3675642721248473
PLEKHS1	3.4850604298587604
BLNK	1.8763116873422978
UNC5B	-1.37821
LINC01166	1.1313052803553667
CFAP58-DT	-1.3679
HTR7	-2.79597
SFXN2	-1.22571
CXCL12	-2.98762
BCAT1	-1.86341
SOAT2	-1.45349
TMTC2	1.124674032216512
SLC5A8	-1.96367
PAH	-2.08586
DRAM1	1.1988362071220073
UTP20	-1.01302
ADGRD1	-1.62737
ASCL1	-4.91147
NT5DC3	-1.02625
INHBC	-1.85668
GLI1	-1.82889
MYRFL	1.2724070499489206
TNS2	1.0458203321036892
MIRLET7IHG	1.6135771323450674
NAB2	-1.10356
HSPB8	-2.51322
HCAR2	1.6477432809835155
HCAR3	2.3638146243766327
HCAR1	1.7404427890874437
NR4A1	1.8357271556730816
NR4A1AS	2.386316627534282
HRK	-1.35663
P2RX2	1.5451632736349326
LIN7A	1.113916734606695
PMEL	1.1411111306117356
ASS1P14	-1.23108
HTR7P1	1.0652347154899302
C12orf60	-2.16108
MGP	-2.02008
LMO3	2.063739734195371
POU6F1	-1.01074
CLEC2D	1.2840835835686486
LIMA1	1.0838065547852636
INHBE	-2.64392
KRT86	1.4899721927956804
KRT88P	2.903073546577066
BTG1-DT	1.2440807281946986
PCED1B-AS1	1.4093776948996841
RERG	-1.5628
PHLDA1	1.4205217998040518
LINC02395	4.211684203523634
CAB39L	1.1961801175556712
LINC02343	1.019154132889822
IRS2	-1.02149
TNFRSF19	1.4812458598840839
RGCC	-1.28963
FRY	1.04056
KCTD12	-1.12633
DCLK1	1.1284357091525876
LINC00458	1.7788639368491934
HS6ST3	1.5551778130152651
PRECSIT	-1.01177
CCNA1	-1.14832
FOS	1.3592368195990114
PLEKHD1	2.204579832728486
AKAP6	1.1699565469931992
GPR68	-4.1845
DHRS2	-1.06407
TRMT61A-DT	1.0020463679623082
CLMN	1.0318301222851207
PCK2	-1.04519
RDH12	-1.05141
C14orf132	1.629116802781635
BDKRB2	-1.79409
DPF3	1.7241796931497586
IGHG3	-2.67772
PRIMA1	-1.37165
TTC6	1.0295191182008698
LINC01588	1.0665784783225465
FAM30A	-1.59407
BMF	1.1400608224984228
PLCB2	1.0803490594911576
LINC02568	-1.97804
LOXL1	-1.00484
IGDCC3	1.0303684578940773
CEMIP	1.430068507457522
STRC	1.049416899102077
SPTBN5	1.2183518231212254
INSYN1-AS1	-1.60437
PAQR5	1.1569404955610623
INSYN1	-1.59825
ONECUT1	-1.13372
ZNF710-AS1	1.0064077040743318
CT62	-1.36237
THSD4	-1.99942
SAXO2	1.0075615021707618
CHAC1	-1.03748
RASGRP1	-1.7812
RAD51-AS1	1.1133284491295317
DRAIC	3.7299135936027654
LINC00930	1.8534677796909051
THBS1	-2.84746
FSIP1	-2.40869
AXIN1	-1.0913
GSG1L	-4.10737
CTRB2	1.5732738253056828
CTRB1	1.318558441124517
HSPE1P7	-2.56035
SLC7A5	-1.32077
CLDN9	1.0482605473306355
TRAP1	-1.04369
STX1B	1.1004878032798855
GPR139	-1.65441
BCO1	1.2974905665235825
CDH13-AS2	1.6479634238772776
MSLN	-1.68574
SLC12A3	-1.72639
ACSM3	-1.27563
SLC22A31	-1.18096
CALB2	-2.04218
SOX8	-2.05584
ZG16B	1.143783048439473
ABCC11	2.290193243769706
ABCC12	3.901956891538064
CIITA	1.106067427914017
CEDORA	2.4961540752330404
RAB26	1.2389958889053259
PDXDC2P-NPIPB14P	1.0447904046274956
KIFC3	1.4595980311808188
GPT2	-1.02719
PKD1L2	1.371276008565175
SNORD3B-1	1.287618524602258
IGFBP4	-1.18511
CACNG4	1.2253562603816162
SDK2	-1.7575
RASD1	2.3138788108851136
NXPH3	-1.56848
NTN1	-1.77467
PMP22	2.225188591761033
SGSM2-AS1	1.1474293554934516
PLCD3	-1.02917
SLC16A5	1.2643225885332523
SMTNL2	-1.41083
SCN4A	-2.72795
PYCR1	-1.10341
SMIM5	1.2529862043868323
RASL10B	-1.03516
NPTX1	-1.57795
SOCS3	1.2059949363910187
PPM1E	-1.09149
TBC1D3B	1.327599657313968
LINC03048	1.1300134798271586
MYO15B	1.009667547956243
LINC01977	1.3630399973159195
VMP1	1.1668855818097301
SOCS3-DT	1.837251638323647
DNAH17	1.0745286831247807
COLEC12	2.011340891865761
RBBP8	-1.17835
RNF152	1.3794756839532294
RAB27B	1.2773973197380966
RNF125	-1.12209
APCDD1	-1.25066
SERPINB5	-1.13112
EMILIN2	-1.01065
ANKRD30B	1.5926230667532661
MC5R	-4.72139
ANKRD29	-1.98405
SPTLC3	1.2865524318756913
EYA2	-1.42609
RIPOR3	-1.50652
SNAI1	-1.11155
ACSS1	1.202180096702401
TFAP2C	-1.32248
SYCP2	1.0771884705399102
FER1L4	1.1572784596645371
JPH2	-3.0043
RIMS4	-1.08479
SIRPA	-1.42387
TGIF2	-1.46908
PXMP4	1.360484346006142
PARD6B	-1.30262
RIN2	1.6447708666224308
CPXM1	-1.28141
CYP24A1	-3.16145
BCAS1	1.6265786881357378
ADA	-1.01231
CCN5	-1.12312
SMOX	-1.57634
CYP4F2	-1.36759
CASP14	1.0767127380576615
CYP2T1P	-3.20361
C5AR2	-1.33475
CD22	1.3569190428134095
TUBB4A	-1.46771
CYP2S1	-3.80711
CCDC159	1.4524085224099972
CTXN1	-1.04393
IL27RA	-1.24793
DIRAS1	-1.21787
FFAR2	1.0071357891236536
HSH2D	1.2666104680788652
CYP4F11	-1.56325
TTYH1	1.252053650035311
FFAR1	1.6632118881752536
CEACAM7	3.040408606446112
CEACAM6	1.1998971183713425
ATP4A	1.3684651445861546
CEACAM16-AS1	1.6538168176554184
BCL3	1.3311651026198459
MUC16	2.620680325620607
SPACA6	1.0265520182494483
FOSB	2.623021033826028
PRR5-ARHGAP8	1.0990842015991797
LINC01639	2.7715881287663624
MPPED1	2.5001453325486755
C1QTNF6	-1.75429
GNAZ	-1.39712
SERHL2	1.6689663057298263
A4GALT	-1.20253
IL17REL	1.174157555932745
ADA2	1.020175813416421
CDC42EP1	-1.39156
SELENOM	1.1913644430294204
INPP5J	2.0944589280185046
PLA2G3	1.461088929074576
ARHGAP8	1.5162576333068543
SYN3-AS1	2.453475102187112
TIMP3	2.0814713087918313
SYN3	1.4245582073238445
KCNJ6	-3.61934
ETS2	-1.03214
RUNX1	-1.54357
FAM3B	2.3148560674818084
PCP4	-1.47139
TFF2	-1.25778
TFF1	-1.89652
TMPRSS3	-2.54757
TIAM1	-1.14245
NRIP1	-1.13989
MT-TP	1.124407296690676
