# Supplementary material for: SMAD4 depletion contributes to endocrine resistance by integrating ER and ERBB signaling in HR + HER2− breast cancer
Source: Cell Death Dis. 2024 Jun 24;15(6):444. doi: 10.1038/s41419-024-06838-9 (PMC11196642; doi:10.1038/s41419-024-06838-9)
Supplement: Supplementary file 7 — Supplementary Table 5 [file 41419_2024_6838_MOESM7_ESM.xlsx]

## Sheet: Sheet1
Supplementary Table 5. Agents, antibodies, and DNA sequences that were used in this study
Agents used in this study
Name	Brand	Catalog Number
Tamoxifen Citrate	MedChemExpress	HY-13757
4-Hydroxytamoxifen	MedChemExpress	HY-16950
Fulvestrant	MedChemExpress	HY-13636
Lapatinib	MedChemExpress	HY-50898
Everolimus	MedChemExpress	HY-10218
Hydroxychloroquine	MedChemExpress	HY-W031727
Antibodies used in this study
Name	Brand	Catalog Number
SMAD4	Proteintech	10231-1-AP
LC3B	Cell Signaling Technology	12741
GAPDH	Proteintech	60004-1-Ig
EGFR	Beyotime	AF1330
Phosoho-ErbB 2/EGFR (Tyr1248/Tyr1173)	Zenbio	R22909
HER2	Proteintech	18299-1-AP
Phospho-ERK1/2 (Thr202/Tyr204)/ (Thr185/Tyr187)	Zenbio	R24245
SQSTM1/p62	Zenbio	R25788
mTOR	Proteintech	66888-1-Ig
p-mTOR	Proteintech	67778-1-Ig
Phospho-S6K1 (Thr421/ Ser424)	Zenbio	R380880
horseradish peroxidase (HRP)-conjugated goat anti-rabbit	Beyotime	A0208
horseradish peroxidase (HRP)-conjugated goat anti-mouse IgG antibody	Beyotime	A0216
DNA sequences used in this study
Name	DNA Sequence
SMAD4-FOR (cDNA amplication)	CGTTTAGTGACCGTCATGCCACCATGGACAATATGTCTATTACGAATACACCAACAAG
SMAD4-REV (cDNA amplication)	ATAGTCATTGGTCTTAAAGGTAGTCAGTCTAAAGGTTGTGG GTCTGCAA
NGS-FOR (Amplify gRNA in CRISPR screeing)	TTGTGGAAAGGACGAAACACCG
NGS-REV(Amplify gRNA in CRISPR screeing)	CCAATTCCCACTCCTTTCAAGACCT
TFF1-F	ATGGCCACCATGGAGAACAAGG
TFF1-R	CTAAAATTCACACTCCTCTTCTGG
GREB1-F	CGCCTTGTCTCCATTTCC
GREB1-R	TTGGGTTGAGTGGTCAGTTTC
GAPDH-F	GGAGCGAGATCCCTCCAAAAT
GAPDH-R	GGCTGTTGTCATACTTCTCAGG
SMAD4-F	TTGCGTCAGTGTCATCG
SMAD4-R	CAGTCTAAAGGTTGTGGG
sgSMAD4-1	GAGTATTGGTGTTCCATTGC
sgSMAD4-2	GGATACGTGGACCCTTCTGG
sgNT	GAGCTGGACGGCGACGTAAA
shSMAD4	GCAGACAGAAACTGGATTAAA
shNC	GCCTTCGCGCCGTAGTCTTAT
